# Supplementary material for: Evaluating Health Information Systems Using Ontologies
Source: JMIR Med Inform. 2016 Jun 16;4(2):e20. doi: 10.2196/medinform.5185 (PMC4929349; doi:10.2196/medinform.5185)
Supplement: Multimedia Appendix 1 [file medinform_v4i2e20_app1.owl]

<?xml version="1.0"?>


<!DOCTYPE Ontology [
    <!ENTITY xsd "http://www.w3.org/2001/XMLSchema#" >
    <!ENTITY xml "http://www.w3.org/XML/1998/namespace" >
    <!ENTITY rdfs "http://www.w3.org/2000/01/rdf-schema#" >
    <!ENTITY rdf "http://www.w3.org/1999/02/22-rdf-syntax-ns#" >
]>


<Ontology xmlns="http://www.w3.org/2002/07/owl#"
     xml:base="fi"
     xmlns:rdfs="http://www.w3.org/2000/01/rdf-schema#"
     xmlns:xsd="http://www.w3.org/2001/XMLSchema#"
     xmlns:rdf="http://www.w3.org/1999/02/22-rdf-syntax-ns#"
     xmlns:xml="http://www.w3.org/XML/1998/namespace"
     ontologyIRI="fi">
    <Prefix name="" IRI="fi"/>
    <Prefix name="owl" IRI="http://www.w3.org/2002/07/owl#"/>
    <Prefix name="rdf" IRI="http://www.w3.org/1999/02/22-rdf-syntax-ns#"/>
    <Prefix name="xml" IRI="http://www.w3.org/XML/1998/namespace"/>
    <Prefix name="xsd" IRI="http://www.w3.org/2001/XMLSchema#"/>
    <Prefix name="rdfs" IRI="http://www.w3.org/2000/01/rdf-schema#"/>
    <Declaration>
        <Class IRI="http://www.semanticweb.org/sei/ontologies/2013/10/fistar#Accessability"/>
    </Declaration>
    <Declaration>
        <Class IRI="http://www.semanticweb.org/sei/ontologies/2013/10/fistar#Accessability_Through_Mobile_Network"/>
    </Declaration>
    <Declaration>
        <Class IRI="http://www.semanticweb.org/sei/ontologies/2013/10/fistar#Adherability_In_Medperson"/>
    </Declaration>
    <Declaration>
        <Class IRI="http://www.semanticweb.org/sei/ontologies/2013/10/fistar#Adherability_In_Patient"/>
    </Declaration>
    <Declaration>
        <Class IRI="http://www.semanticweb.org/sei/ontologies/2013/10/fistar#Adherability_In_People"/>
    </Declaration>
    <Declaration>
        <Class IRI="http://www.semanticweb.org/sei/ontologies/2013/10/fistar#Adherability_by_Cause"/>
    </Declaration>
    <Declaration>
        <Class IRI="http://www.semanticweb.org/sei/ontologies/2013/10/fistar#Adherability_by_Community_Membership"/>
    </Declaration>
    <Declaration>
        <Class IRI="http://www.semanticweb.org/sei/ontologies/2013/10/fistar#Adherability_by_Motivating"/>
    </Declaration>
    <Declaration>
        <Class IRI="http://www.semanticweb.org/sei/ontologies/2013/10/fistar#Adherabilty"/>
    </Declaration>
    <Declaration>
        <Class IRI="http://www.semanticweb.org/sei/ontologies/2013/10/fistar#Affordability_By_Cost_Reduction"/>
    </Declaration>
    <Declaration>
        <Class IRI="http://www.semanticweb.org/sei/ontologies/2013/10/fistar#Affordabillity"/>
    </Declaration>
    <Declaration>
        <Class IRI="http://www.semanticweb.org/sei/ontologies/2013/10/fistar#Authenticity"/>
    </Declaration>
    <Declaration>
        <Class IRI="http://www.semanticweb.org/sei/ontologies/2013/10/fistar#Authenticity_In_Drug"/>
    </Declaration>
    <Declaration>
        <Class IRI="http://www.semanticweb.org/sei/ontologies/2013/10/fistar#Authenticity_In_Information"/>
    </Declaration>
    <Declaration>
        <Class IRI="http://www.semanticweb.org/sei/ontologies/2013/10/fistar#Authenticity_In_Instruction"/>
    </Declaration>
    <Declaration>
        <Class IRI="http://www.semanticweb.org/sei/ontologies/2013/10/fistar#Authenticity_In_Product"/>
    </Declaration>
    <Declaration>
        <Class IRI="http://www.semanticweb.org/sei/ontologies/2013/10/fistar#Automatic_Interoperability_with_EHR"/>
    </Declaration>
    <Declaration>
        <Class IRI="http://www.semanticweb.org/sei/ontologies/2013/10/fistar#Availability"/>
    </Declaration>
    <Declaration>
        <Class IRI="http://www.semanticweb.org/sei/ontologies/2013/10/fistar#Availability_Of_Consultation"/>
    </Declaration>
    <Declaration>
        <Class IRI="http://www.semanticweb.org/sei/ontologies/2013/10/fistar#Clinical_Safety_Aspect"/>
    </Declaration>
    <Declaration>
        <Class IRI="http://www.semanticweb.org/sei/ontologies/2013/10/fistar#Data_Operation_Safety"/>
    </Declaration>
    <Declaration>
        <Class IRI="http://www.semanticweb.org/sei/ontologies/2013/10/fistar#Disease_Specific_Effective_on_HRQL"/>
    </Declaration>
    <Declaration>
        <Class IRI="http://www.semanticweb.org/sei/ontologies/2013/10/fistar#Effective_Increase_in_Evidence_Basis_for_Treatment"/>
    </Declaration>
    <Declaration>
        <Class IRI="http://www.semanticweb.org/sei/ontologies/2013/10/fistar#Effective_On_Martality"/>
    </Declaration>
    <Declaration>
        <Class IRI="http://www.semanticweb.org/sei/ontologies/2013/10/fistar#Effective_Personilization_in_Treatment_and_Training"/>
    </Declaration>
    <Declaration>
        <Class IRI="http://www.semanticweb.org/sei/ontologies/2013/10/fistar#Effective_Promptness_in_Preoperative_Diognasis"/>
    </Declaration>
    <Declaration>
        <Class IRI="http://www.semanticweb.org/sei/ontologies/2013/10/fistar#Effective_Time_Reduction_for_MedPerson"/>
    </Declaration>
    <Declaration>
        <Class IRI="http://www.semanticweb.org/sei/ontologies/2013/10/fistar#Effective_Time_Reduction_for_Patient"/>
    </Declaration>
    <Declaration>
        <Class IRI="http://www.semanticweb.org/sei/ontologies/2013/10/fistar#Effective_on_Behavior"/>
    </Declaration>
    <Declaration>
        <Class IRI="http://www.semanticweb.org/sei/ontologies/2013/10/fistar#Effective_on_HbA1c"/>
    </Declaration>
    <Declaration>
        <Class IRI="http://www.semanticweb.org/sei/ontologies/2013/10/fistar#Effective_on_Health_Related_Quality_of_Life"/>
    </Declaration>
    <Declaration>
        <Class IRI="http://www.semanticweb.org/sei/ontologies/2013/10/fistar#Effective_on_Lung_Function"/>
    </Declaration>
    <Declaration>
        <Class IRI="http://www.semanticweb.org/sei/ontologies/2013/10/fistar#Effective_on_Morbidity"/>
    </Declaration>
    <Declaration>
        <Class IRI="http://www.semanticweb.org/sei/ontologies/2013/10/fistar#Effective_on_Saturation"/>
    </Declaration>
    <Declaration>
        <Class IRI="http://www.semanticweb.org/sei/ontologies/2013/10/fistar#Effective_on_Utlilization_of_Health_Service"/>
    </Declaration>
    <Declaration>
        <Class IRI="http://www.semanticweb.org/sei/ontologies/2013/10/fistar#Effectiveness"/>
    </Declaration>
    <Declaration>
        <Class IRI="http://www.semanticweb.org/sei/ontologies/2013/10/fistar#Effectiveness_by_Being_Error_Free"/>
    </Declaration>
    <Declaration>
        <Class IRI="http://www.semanticweb.org/sei/ontologies/2013/10/fistar#Effectiveness_by_Early_Reaction"/>
    </Declaration>
    <Declaration>
        <Class IRI="http://www.semanticweb.org/sei/ontologies/2013/10/fistar#Effectiveness_by_Less_Uncertainty"/>
    </Declaration>
    <Declaration>
        <Class IRI="http://www.semanticweb.org/sei/ontologies/2013/10/fistar#Effectiveness_by_More_Specificness"/>
    </Declaration>
    <Declaration>
        <Class IRI="http://www.semanticweb.org/sei/ontologies/2013/10/fistar#Efficiency"/>
    </Declaration>
    <Declaration>
        <Class IRI="http://www.semanticweb.org/sei/ontologies/2013/10/fistar#Efficiency_By_Burden_Reduction"/>
    </Declaration>
    <Declaration>
        <Class IRI="http://www.semanticweb.org/sei/ontologies/2013/10/fistar#Efficiency_By_Complexity_Reduction"/>
    </Declaration>
    <Declaration>
        <Class IRI="http://www.semanticweb.org/sei/ontologies/2013/10/fistar#Efficiency_By_Cost_Reduction"/>
    </Declaration>
    <Declaration>
        <Class IRI="http://www.semanticweb.org/sei/ontologies/2013/10/fistar#Efficiency_By_Cost_Reduction_In_Hospital"/>
    </Declaration>
    <Declaration>
        <Class IRI="http://www.semanticweb.org/sei/ontologies/2013/10/fistar#Efficiency_By_Task_Reduction"/>
    </Declaration>
    <Declaration>
        <Class IRI="http://www.semanticweb.org/sei/ontologies/2013/10/fistar#Efficiency_By_Time_Reduction"/>
    </Declaration>
    <Declaration>
        <Class IRI="http://www.semanticweb.org/sei/ontologies/2013/10/fistar#Efficiency_In_Drug_Delivery"/>
    </Declaration>
    <Declaration>
        <Class IRI="http://www.semanticweb.org/sei/ontologies/2013/10/fistar#Efficiency_In_Healthcare_Delivery"/>
    </Declaration>
    <Declaration>
        <Class IRI="http://www.semanticweb.org/sei/ontologies/2013/10/fistar#Efficiency_In_Operation_Work"/>
    </Declaration>
    <Declaration>
        <Class IRI="http://www.semanticweb.org/sei/ontologies/2013/10/fistar#Efficiency_by_Lower_Error_Rate"/>
    </Declaration>
    <Declaration>
        <Class IRI="http://www.semanticweb.org/sei/ontologies/2013/10/fistar#Effortless_Interoperability"/>
    </Declaration>
    <Declaration>
        <Class IRI="http://www.semanticweb.org/sei/ontologies/2013/10/fistar#Effortless_Interoperability_with_EHR"/>
    </Declaration>
    <Declaration>
        <Class IRI="http://www.semanticweb.org/sei/ontologies/2013/10/fistar#Empowerment"/>
    </Declaration>
    <Declaration>
        <Class IRI="http://www.semanticweb.org/sei/ontologies/2013/10/fistar#Empowerment_By_Knowledge_Improvement"/>
    </Declaration>
    <Declaration>
        <Class IRI="http://www.semanticweb.org/sei/ontologies/2013/10/fistar#Empowerment_By_Knowledge_Improvement_In_MedPerson"/>
    </Declaration>
    <Declaration>
        <Class IRI="http://www.semanticweb.org/sei/ontologies/2013/10/fistar#Empowerment_By_Knowledge_Improvement_In_Patient"/>
    </Declaration>
    <Declaration>
        <Class IRI="http://www.semanticweb.org/sei/ontologies/2013/10/fistar#Empowerment_Of_MedPerson"/>
    </Declaration>
    <Declaration>
        <Class IRI="http://www.semanticweb.org/sei/ontologies/2013/10/fistar#Empowerment_Of_Nurse"/>
    </Declaration>
    <Declaration>
        <Class IRI="http://www.semanticweb.org/sei/ontologies/2013/10/fistar#Empowerment_Of_Patient"/>
    </Declaration>
    <Declaration>
        <Class IRI="http://www.semanticweb.org/sei/ontologies/2013/10/fistar#Empowerment_Of_People"/>
    </Declaration>
    <Declaration>
        <Class IRI="http://www.semanticweb.org/sei/ontologies/2013/10/fistar#Empowerment_Of_Physician"/>
    </Declaration>
    <Declaration>
        <Class IRI="http://www.semanticweb.org/sei/ontologies/2013/10/fistar#External_Evaluation_Aspect"/>
    </Declaration>
    <Declaration>
        <Class IRI="http://www.semanticweb.org/sei/ontologies/2013/10/fistar#FI-STAR_Quality_Attribute_Value"/>
    </Declaration>
    <Declaration>
        <Class IRI="http://www.semanticweb.org/sei/ontologies/2013/10/fistar#Generic_Effective_on_HRQL"/>
    </Declaration>
    <Declaration>
        <Class IRI="http://www.semanticweb.org/sei/ontologies/2013/10/fistar#High_Data_Privacy"/>
    </Declaration>
    <Declaration>
        <Class IRI="http://www.semanticweb.org/sei/ontologies/2013/10/fistar#High_Data_Quality"/>
    </Declaration>
    <Declaration>
        <Class IRI="http://www.semanticweb.org/sei/ontologies/2013/10/fistar#High_Service_Level_Agreement"/>
    </Declaration>
    <Declaration>
        <Class IRI="http://www.semanticweb.org/sei/ontologies/2013/10/fistar#Increase_of_General_Knowledge_of_Disease_in_Patient"/>
    </Declaration>
    <Declaration>
        <Class IRI="http://www.semanticweb.org/sei/ontologies/2013/10/fistar#Increase_of_Knowledge_about_Bipolarity_Problem_in_Patient"/>
    </Declaration>
    <Declaration>
        <Class IRI="http://www.semanticweb.org/sei/ontologies/2013/10/fistar#Increase_of_Knowledge_about_Diabet_Threatment_in_Patient"/>
    </Declaration>
    <Declaration>
        <Class IRI="http://www.semanticweb.org/sei/ontologies/2013/10/fistar#Increase_of_Self_Situation_Understanding"/>
    </Declaration>
    <Declaration>
        <Class IRI="http://www.semanticweb.org/sei/ontologies/2013/10/fistar#Increasing_Patient_Privacy"/>
    </Declaration>
    <Declaration>
        <Class IRI="http://www.semanticweb.org/sei/ontologies/2013/10/fistar#Informed_Decision_Support_for_Medperson"/>
    </Declaration>
    <Declaration>
        <Class IRI="http://www.semanticweb.org/sei/ontologies/2013/10/fistar#Internal_Qaulity_Attribute"/>
    </Declaration>
    <Declaration>
        <Class IRI="http://www.semanticweb.org/sei/ontologies/2013/10/fistar#Is_Safe"/>
    </Declaration>
    <Declaration>
        <Class IRI="http://www.semanticweb.org/sei/ontologies/2013/10/fistar#Is_Safe_Clinicaly"/>
    </Declaration>
    <Declaration>
        <Class IRI="http://www.semanticweb.org/sei/ontologies/2013/10/fistar#Is_Safe_Preventively"/>
    </Declaration>
    <Declaration>
        <Class IRI="http://www.semanticweb.org/sei/ontologies/2013/10/fistar#Is_Safe_Solution"/>
    </Declaration>
    <Declaration>
        <Class IRI="http://www.semanticweb.org/sei/ontologies/2013/10/fistar#Is_Safe_Technically"/>
    </Declaration>
    <Declaration>
        <Class IRI="http://www.semanticweb.org/sei/ontologies/2013/10/fistar#Is_Safe_for_Medperson"/>
    </Declaration>
    <Declaration>
        <Class IRI="http://www.semanticweb.org/sei/ontologies/2013/10/fistar#Is_Safe_for_Patient"/>
    </Declaration>
    <Declaration>
        <Class IRI="http://www.semanticweb.org/sei/ontologies/2013/10/fistar#Is_Safe_for_Patient_in_Information_Aspect"/>
    </Declaration>
    <Declaration>
        <Class IRI="http://www.semanticweb.org/sei/ontologies/2013/10/fistar#Is_Safe_in_Data_Operation"/>
    </Declaration>
    <Declaration>
        <Class IRI="http://www.semanticweb.org/sei/ontologies/2013/10/fistar#Is_Safe_in_Impact_on_Right_Decision"/>
    </Declaration>
    <Declaration>
        <Class IRI="http://www.semanticweb.org/sei/ontologies/2013/10/fistar#Is_Safe_in_Service_Operation"/>
    </Declaration>
    <Declaration>
        <Class IRI="http://www.semanticweb.org/sei/ontologies/2013/10/fistar#Is_Safe_with_No_Direct_Harm"/>
    </Declaration>
    <Declaration>
        <Class IRI="http://www.semanticweb.org/sei/ontologies/2013/10/fistar#Long_Timing_of_Onset_of_Possible_Harm"/>
    </Declaration>
    <Declaration>
        <Class IRI="http://www.semanticweb.org/sei/ontologies/2013/10/fistar#Low_Duration_of_Possible_Harm"/>
    </Declaration>
    <Declaration>
        <Class IRI="http://www.semanticweb.org/sei/ontologies/2013/10/fistar#Low_Frequency_of_Possible_Harm"/>
    </Declaration>
    <Declaration>
        <Class IRI="http://www.semanticweb.org/sei/ontologies/2013/10/fistar#Low_Severity_of_Harm"/>
    </Declaration>
    <Declaration>
        <Class IRI="http://www.semanticweb.org/sei/ontologies/2013/10/fistar#Lower_Need_For_Operation_Final_Consumeables_Check"/>
    </Declaration>
    <Declaration>
        <Class IRI="http://www.semanticweb.org/sei/ontologies/2013/10/fistar#Lower_Need_for_Operation_Rescheduling"/>
    </Declaration>
    <Declaration>
        <Class IRI="http://www.semanticweb.org/sei/ontologies/2013/10/fistar#Lower_Need_for_Replanning"/>
    </Declaration>
    <Declaration>
        <Class IRI="http://www.semanticweb.org/sei/ontologies/2013/10/fistar#MAST_Aspect"/>
    </Declaration>
    <Declaration>
        <Class IRI="http://www.semanticweb.org/sei/ontologies/2013/10/fistar#MAST_Clinical_Effectiveness_Aspect"/>
    </Declaration>
    <Declaration>
        <Class IRI="http://www.semanticweb.org/sei/ontologies/2013/10/fistar#MAST_Domain_Specific_Aspect"/>
    </Declaration>
    <Declaration>
        <Class IRI="http://www.semanticweb.org/sei/ontologies/2013/10/fistar#MAST_Economic_Aspect"/>
    </Declaration>
    <Declaration>
        <Class IRI="http://www.semanticweb.org/sei/ontologies/2013/10/fistar#MAST_Organizational_Aspect"/>
    </Declaration>
    <Declaration>
        <Class IRI="http://www.semanticweb.org/sei/ontologies/2013/10/fistar#MAST_Patient_Perspective_Aspect"/>
    </Declaration>
    <Declaration>
        <Class IRI="http://www.semanticweb.org/sei/ontologies/2013/10/fistar#MAST_Safety_Aspect"/>
    </Declaration>
    <Declaration>
        <Class IRI="http://www.semanticweb.org/sei/ontologies/2013/10/fistar#MAST_Socio-Cultural,_Ethical,_Legal_Aspect"/>
    </Declaration>
    <Declaration>
        <Class IRI="http://www.semanticweb.org/sei/ontologies/2013/10/fistar#MedPerson_Safety_Aspect"/>
    </Declaration>
    <Declaration>
        <Class IRI="http://www.semanticweb.org/sei/ontologies/2013/10/fistar#No-Wrong_Information"/>
    </Declaration>
    <Declaration>
        <Class IRI="http://www.semanticweb.org/sei/ontologies/2013/10/fistar#No_Disability"/>
    </Declaration>
    <Declaration>
        <Class IRI="http://www.semanticweb.org/sei/ontologies/2013/10/fistar#No_Morbidity"/>
    </Declaration>
    <Declaration>
        <Class IRI="http://www.semanticweb.org/sei/ontologies/2013/10/fistar#No_Mortality"/>
    </Declaration>
    <Declaration>
        <Class IRI="http://www.semanticweb.org/sei/ontologies/2013/10/fistar#No_Negative_Impact_On_Right_Decision"/>
    </Declaration>
    <Declaration>
        <Class IRI="http://www.semanticweb.org/sei/ontologies/2013/10/fistar#Non-Invasive_Communication"/>
    </Declaration>
    <Declaration>
        <Class IRI="http://www.semanticweb.org/sei/ontologies/2013/10/fistar#On_Demand_Access_To_Care"/>
    </Declaration>
    <Declaration>
        <Class IRI="http://www.semanticweb.org/sei/ontologies/2013/10/fistar#Patient_Safety_Aspect"/>
    </Declaration>
    <Declaration>
        <Class IRI="http://www.semanticweb.org/sei/ontologies/2013/10/fistar#Patient_Safety_Direct_Aspect"/>
    </Declaration>
    <Declaration>
        <Class IRI="http://www.semanticweb.org/sei/ontologies/2013/10/fistar#Patient_Safety_Information_Aspect"/>
    </Declaration>
    <Declaration>
        <Class IRI="http://www.semanticweb.org/sei/ontologies/2013/10/fistar#Patient_Safety_Preventive_Aspect"/>
    </Declaration>
    <Declaration>
        <Class IRI="http://www.semanticweb.org/sei/ontologies/2013/10/fistar#Prohibit_Harmful_Habits"/>
    </Declaration>
    <Declaration>
        <Class IRI="http://www.semanticweb.org/sei/ontologies/2013/10/fistar#Reduced_Need_for_In-Person_Appointments"/>
    </Declaration>
    <Declaration>
        <Class IRI="http://www.semanticweb.org/sei/ontologies/2013/10/fistar#Reduction_of_Bed_Days"/>
    </Declaration>
    <Declaration>
        <Class IRI="http://www.semanticweb.org/sei/ontologies/2013/10/fistar#Reduction_of_Readmission"/>
    </Declaration>
    <Declaration>
        <Class IRI="http://www.semanticweb.org/sei/ontologies/2013/10/fistar#Reliable_Backup"/>
    </Declaration>
    <Declaration>
        <Class IRI="http://www.semanticweb.org/sei/ontologies/2013/10/fistar#Safety"/>
    </Declaration>
    <Declaration>
        <Class IRI="http://www.semanticweb.org/sei/ontologies/2013/10/fistar#Safety_By_Process_Glitch_Detection"/>
    </Declaration>
    <Declaration>
        <Class IRI="http://www.semanticweb.org/sei/ontologies/2013/10/fistar#Safety_In_Drug_Authenticity"/>
    </Declaration>
    <Declaration>
        <Class IRI="http://www.semanticweb.org/sei/ontologies/2013/10/fistar#Safety_In_Operation_Room"/>
    </Declaration>
    <Declaration>
        <Class IRI="http://www.semanticweb.org/sei/ontologies/2013/10/fistar#Safety_In_Operation_Room_By_Tracking_Stuffs"/>
    </Declaration>
    <Declaration>
        <Class IRI="http://www.semanticweb.org/sei/ontologies/2013/10/fistar#Safety_as_Product"/>
    </Declaration>
    <Declaration>
        <Class IRI="http://www.semanticweb.org/sei/ontologies/2013/10/fistar#Safety_by_Authenticity"/>
    </Declaration>
    <Declaration>
        <Class IRI="http://www.semanticweb.org/sei/ontologies/2013/10/fistar#Safety_by_Behavior_Detection"/>
    </Declaration>
    <Declaration>
        <Class IRI="http://www.semanticweb.org/sei/ontologies/2013/10/fistar#Safety_by_Detecting_Unsafe"/>
    </Declaration>
    <Declaration>
        <Class IRI="http://www.semanticweb.org/sei/ontologies/2013/10/fistar#Safety_in_Product"/>
    </Declaration>
    <Declaration>
        <Class IRI="http://www.semanticweb.org/sei/ontologies/2013/10/fistar#Secure_Transfer_of_Patient_Sensitive_Data"/>
    </Declaration>
    <Declaration>
        <Class IRI="http://www.semanticweb.org/sei/ontologies/2013/10/fistar#Service_Operation_Safety"/>
    </Declaration>
    <Declaration>
        <Class IRI="http://www.semanticweb.org/sei/ontologies/2013/10/fistar#Solution_Safety_Aspect"/>
    </Declaration>
    <Declaration>
        <Class IRI="http://www.semanticweb.org/sei/ontologies/2013/10/fistar#Technical_Safety_Aspect"/>
    </Declaration>
    <Declaration>
        <Class IRI="http://www.semanticweb.org/sei/ontologies/2013/10/fistar#Trusteeness"/>
    </Declaration>
    <Declaration>
        <Class IRI="http://www.semanticweb.org/sei/ontologies/2013/10/fistar#With_Harm_Minimisation_Guideline"/>
    </Declaration>
    <Declaration>
        <ObjectProperty IRI="http://www.semanticweb.org/sei/ontologies/2013/10/fistar#canBeControledBy"/>
    </Declaration>
    <Declaration>
        <ObjectProperty IRI="http://www.semanticweb.org/sei/ontologies/2013/10/fistar#contributesTo"/>
    </Declaration>
    <Declaration>
        <ObjectProperty IRI="http://www.semanticweb.org/sei/ontologies/2013/10/fistar#contributesToByCostReduction"/>
    </Declaration>
    <Declaration>
        <ObjectProperty IRI="http://www.semanticweb.org/sei/ontologies/2013/10/fistar#creates"/>
    </Declaration>
    <Declaration>
        <ObjectProperty IRI="http://www.semanticweb.org/sei/ontologies/2013/10/fistar#disimproves"/>
    </Declaration>
    <Declaration>
        <ObjectProperty IRI="http://www.semanticweb.org/sei/ontologies/2013/10/fistar#getsContributionFrom"/>
    </Declaration>
    <Declaration>
        <ObjectProperty IRI="http://www.semanticweb.org/sei/ontologies/2013/10/fistar#hasCausalRelation"/>
    </Declaration>
    <Declaration>
        <ObjectProperty IRI="http://www.semanticweb.org/sei/ontologies/2013/10/fistar#hasCorrelationRelation"/>
    </Declaration>
    <Declaration>
        <ObjectProperty IRI="http://www.semanticweb.org/sei/ontologies/2013/10/fistar#hasDependencyRelation"/>
    </Declaration>
    <Declaration>
        <ObjectProperty IRI="http://www.semanticweb.org/sei/ontologies/2013/10/fistar#hasImpactRelation"/>
    </Declaration>
    <Declaration>
        <ObjectProperty IRI="http://www.semanticweb.org/sei/ontologies/2013/10/fistar#hasPart"/>
    </Declaration>
    <Declaration>
        <ObjectProperty IRI="http://www.semanticweb.org/sei/ontologies/2013/10/fistar#improves"/>
    </Declaration>
    <Declaration>
        <ObjectProperty IRI="http://www.semanticweb.org/sei/ontologies/2013/10/fistar#improves_accessibility"/>
    </Declaration>
    <Declaration>
        <ObjectProperty IRI="http://www.semanticweb.org/sei/ontologies/2013/10/fistar#improves_affordability"/>
    </Declaration>
    <Declaration>
        <ObjectProperty IRI="http://www.semanticweb.org/sei/ontologies/2013/10/fistar#improves_availability"/>
    </Declaration>
    <Declaration>
        <ObjectProperty IRI="http://www.semanticweb.org/sei/ontologies/2013/10/fistar#improves_easiness"/>
    </Declaration>
    <Declaration>
        <ObjectProperty IRI="http://www.semanticweb.org/sei/ontologies/2013/10/fistar#improves_effectiveness"/>
    </Declaration>
    <Declaration>
        <ObjectProperty IRI="http://www.semanticweb.org/sei/ontologies/2013/10/fistar#improves_efficiency"/>
    </Declaration>
    <Declaration>
        <ObjectProperty IRI="http://www.semanticweb.org/sei/ontologies/2013/10/fistar#improves_safety"/>
    </Declaration>
    <Declaration>
        <ObjectProperty IRI="http://www.semanticweb.org/sei/ontologies/2013/10/fistar#improves_trustability"/>
    </Declaration>
    <Declaration>
        <ObjectProperty IRI="http://www.semanticweb.org/sei/ontologies/2013/10/fistar#improves_trustability_for_medperson"/>
    </Declaration>
    <Declaration>
        <ObjectProperty IRI="http://www.semanticweb.org/sei/ontologies/2013/10/fistar#improves_trustability_for_patient"/>
    </Declaration>
    <Declaration>
        <ObjectProperty IRI="http://www.semanticweb.org/sei/ontologies/2013/10/fistar#improves_useability"/>
    </Declaration>
    <Declaration>
        <ObjectProperty IRI="http://www.semanticweb.org/sei/ontologies/2013/10/fistar#increases"/>
    </Declaration>
    <Declaration>
        <ObjectProperty IRI="http://www.semanticweb.org/sei/ontologies/2013/10/fistar#isCreatedBy"/>
    </Declaration>
    <Declaration>
        <ObjectProperty IRI="http://www.semanticweb.org/sei/ontologies/2013/10/fistar#isImprovedInEffectivenessBy"/>
    </Declaration>
    <Declaration>
        <ObjectProperty IRI="http://www.semanticweb.org/sei/ontologies/2013/10/fistar#isPartOf"/>
    </Declaration>
    <Declaration>
        <ObjectProperty IRI="http://www.semanticweb.org/sei/ontologies/2013/10/fistar#isRequiredBy"/>
    </Declaration>
    <Declaration>
        <ObjectProperty IRI="http://www.semanticweb.org/sei/ontologies/2013/10/fistar#is_improved_by"/>
    </Declaration>
    <Declaration>
        <ObjectProperty IRI="http://www.semanticweb.org/sei/ontologies/2013/10/fistar#is_improved_in_accessability_by"/>
    </Declaration>
    <Declaration>
        <ObjectProperty IRI="http://www.semanticweb.org/sei/ontologies/2013/10/fistar#is_improved_in_affordability_by"/>
    </Declaration>
    <Declaration>
        <ObjectProperty IRI="http://www.semanticweb.org/sei/ontologies/2013/10/fistar#is_improved_in_availability_in"/>
    </Declaration>
    <Declaration>
        <ObjectProperty IRI="http://www.semanticweb.org/sei/ontologies/2013/10/fistar#is_improved_in_efficiency_by"/>
    </Declaration>
    <Declaration>
        <ObjectProperty IRI="http://www.semanticweb.org/sei/ontologies/2013/10/fistar#is_improved_in_safety_by"/>
    </Declaration>
    <Declaration>
        <ObjectProperty IRI="http://www.semanticweb.org/sei/ontologies/2013/10/fistar#is_improved_in_trustability_by"/>
    </Declaration>
    <Declaration>
        <ObjectProperty IRI="http://www.semanticweb.org/sei/ontologies/2013/10/fistar#is_improved_in_useability_by"/>
    </Declaration>
    <Declaration>
        <ObjectProperty IRI="http://www.semanticweb.org/sei/ontologies/2013/10/fistar#is_sucessful_if"/>
    </Declaration>
    <Declaration>
        <ObjectProperty IRI="http://www.semanticweb.org/sei/ontologies/2013/10/fistar#reduces"/>
    </Declaration>
    <Declaration>
        <ObjectProperty IRI="http://www.semanticweb.org/sei/ontologies/2013/10/fistar#reduces_complexity_in"/>
    </Declaration>
    <Declaration>
        <ObjectProperty IRI="http://www.semanticweb.org/sei/ontologies/2013/10/fistar#reduces_complexity_nosideeff_in"/>
    </Declaration>
    <Declaration>
        <ObjectProperty IRI="http://www.semanticweb.org/sei/ontologies/2013/10/fistar#reduces_costs_in"/>
    </Declaration>
    <Declaration>
        <ObjectProperty IRI="http://www.semanticweb.org/sei/ontologies/2013/10/fistar#reduces_costs_nosideeff_in"/>
    </Declaration>
    <Declaration>
        <ObjectProperty IRI="http://www.semanticweb.org/sei/ontologies/2013/10/fistar#reduces_tasks_in"/>
    </Declaration>
    <Declaration>
        <ObjectProperty IRI="http://www.semanticweb.org/sei/ontologies/2013/10/fistar#reduces_tasks_nosideeff_in"/>
    </Declaration>
    <Declaration>
        <ObjectProperty IRI="http://www.semanticweb.org/sei/ontologies/2013/10/fistar#reduces_time_in"/>
    </Declaration>
    <Declaration>
        <ObjectProperty IRI="http://www.semanticweb.org/sei/ontologies/2013/10/fistar#reduces_time_nosideeff_in"/>
    </Declaration>
    <Declaration>
        <ObjectProperty IRI="http://www.semanticweb.org/sei/ontologies/2013/10/fistar#requiresTo"/>
    </Declaration>
    <Declaration>
        <NamedIndividual IRI="http://www.semanticweb.org/sei/ontologies/2013/10/fistar#anonymous_integration_of_observations_in_tromso"/>
    </Declaration>
    <Declaration>
        <NamedIndividual IRI="http://www.semanticweb.org/sei/ontologies/2013/10/fistar#comparing_of_biomedical_data_with_other_patiens_in_tromso_solution"/>
    </Declaration>
    <Declaration>
        <NamedIndividual IRI="http://www.semanticweb.org/sei/ontologies/2013/10/fistar#inefficient_monitoring_the_patient_at_home_during_chemotherapy"/>
    </Declaration>
    <Declaration>
        <NamedIndividual IRI="http://www.semanticweb.org/sei/ontologies/2013/10/fistar#mobile_recording_of_biomedical_signals_in_tromso"/>
    </Declaration>
    <Declaration>
        <NamedIndividual IRI="http://www.semanticweb.org/sei/ontologies/2013/10/fistar#the_accessability"/>
    </Declaration>
    <Declaration>
        <NamedIndividual IRI="http://www.semanticweb.org/sei/ontologies/2013/10/fistar#the_adherability"/>
    </Declaration>
    <Declaration>
        <NamedIndividual IRI="http://www.semanticweb.org/sei/ontologies/2013/10/fistar#the_adherability_by_cause"/>
    </Declaration>
    <Declaration>
        <NamedIndividual IRI="http://www.semanticweb.org/sei/ontologies/2013/10/fistar#the_adherability_by_motivating"/>
    </Declaration>
    <Declaration>
        <NamedIndividual IRI="http://www.semanticweb.org/sei/ontologies/2013/10/fistar#the_adherability_in_medperson"/>
    </Declaration>
    <Declaration>
        <NamedIndividual IRI="http://www.semanticweb.org/sei/ontologies/2013/10/fistar#the_adherability_in_patient"/>
    </Declaration>
    <Declaration>
        <NamedIndividual IRI="http://www.semanticweb.org/sei/ontologies/2013/10/fistar#the_adherability_in_people"/>
    </Declaration>
    <Declaration>
        <NamedIndividual IRI="http://www.semanticweb.org/sei/ontologies/2013/10/fistar#the_affordability"/>
    </Declaration>
    <Declaration>
        <NamedIndividual IRI="http://www.semanticweb.org/sei/ontologies/2013/10/fistar#the_affordability_by_cost_reduction"/>
    </Declaration>
    <Declaration>
        <NamedIndividual IRI="http://www.semanticweb.org/sei/ontologies/2013/10/fistar#the_affordability_by_cost_reduction_in_hospital"/>
    </Declaration>
    <Declaration>
        <NamedIndividual IRI="http://www.semanticweb.org/sei/ontologies/2013/10/fistar#the_authenticity"/>
    </Declaration>
    <Declaration>
        <NamedIndividual IRI="http://www.semanticweb.org/sei/ontologies/2013/10/fistar#the_authenticity_in_drug"/>
    </Declaration>
    <Declaration>
        <NamedIndividual IRI="http://www.semanticweb.org/sei/ontologies/2013/10/fistar#the_authenticity_in_information"/>
    </Declaration>
    <Declaration>
        <NamedIndividual IRI="http://www.semanticweb.org/sei/ontologies/2013/10/fistar#the_authenticity_in_instruction"/>
    </Declaration>
    <Declaration>
        <NamedIndividual IRI="http://www.semanticweb.org/sei/ontologies/2013/10/fistar#the_authenticity_in_product"/>
    </Declaration>
    <Declaration>
        <NamedIndividual IRI="http://www.semanticweb.org/sei/ontologies/2013/10/fistar#the_availability"/>
    </Declaration>
    <Declaration>
        <NamedIndividual IRI="http://www.semanticweb.org/sei/ontologies/2013/10/fistar#the_availability_of_consultation"/>
    </Declaration>
    <Declaration>
        <NamedIndividual IRI="http://www.semanticweb.org/sei/ontologies/2013/10/fistar#the_bad_physical_or_psychological_condition"/>
    </Declaration>
    <Declaration>
        <NamedIndividual IRI="http://www.semanticweb.org/sei/ontologies/2013/10/fistar#the_bilbao_case"/>
    </Declaration>
    <Declaration>
        <NamedIndividual IRI="http://www.semanticweb.org/sei/ontologies/2013/10/fistar#the_bilbao_solution"/>
    </Declaration>
    <Declaration>
        <NamedIndividual IRI="http://www.semanticweb.org/sei/ontologies/2013/10/fistar#the_bipolaity_problem"/>
    </Declaration>
    <Declaration>
        <NamedIndividual IRI="http://www.semanticweb.org/sei/ontologies/2013/10/fistar#the_bologna_case"/>
    </Declaration>
    <Declaration>
        <NamedIndividual IRI="http://www.semanticweb.org/sei/ontologies/2013/10/fistar#the_bologna_solution"/>
    </Declaration>
    <Declaration>
        <NamedIndividual IRI="http://www.semanticweb.org/sei/ontologies/2013/10/fistar#the_bucharest_case"/>
    </Declaration>
    <Declaration>
        <NamedIndividual IRI="http://www.semanticweb.org/sei/ontologies/2013/10/fistar#the_bucharest_solution"/>
    </Declaration>
    <Declaration>
        <NamedIndividual IRI="http://www.semanticweb.org/sei/ontologies/2013/10/fistar#the_cardiovasculary_problem"/>
    </Declaration>
    <Declaration>
        <NamedIndividual IRI="http://www.semanticweb.org/sei/ontologies/2013/10/fistar#the_copd_problem"/>
    </Declaration>
    <Declaration>
        <NamedIndividual IRI="http://www.semanticweb.org/sei/ontologies/2013/10/fistar#the_copd_threatment"/>
    </Declaration>
    <Declaration>
        <NamedIndividual IRI="http://www.semanticweb.org/sei/ontologies/2013/10/fistar#the_data_collecting_system"/>
    </Declaration>
    <Declaration>
        <NamedIndividual IRI="http://www.semanticweb.org/sei/ontologies/2013/10/fistar#the_diabet_problem"/>
    </Declaration>
    <Declaration>
        <NamedIndividual IRI="http://www.semanticweb.org/sei/ontologies/2013/10/fistar#the_drug_authentication_system"/>
    </Declaration>
    <Declaration>
        <NamedIndividual IRI="http://www.semanticweb.org/sei/ontologies/2013/10/fistar#the_drug_distribution_authenticity_problem"/>
    </Declaration>
    <Declaration>
        <NamedIndividual IRI="http://www.semanticweb.org/sei/ontologies/2013/10/fistar#the_effectiveness"/>
    </Declaration>
    <Declaration>
        <NamedIndividual IRI="http://www.semanticweb.org/sei/ontologies/2013/10/fistar#the_efficiency"/>
    </Declaration>
    <Declaration>
        <NamedIndividual IRI="http://www.semanticweb.org/sei/ontologies/2013/10/fistar#the_efficiency_by_burden_reduction"/>
    </Declaration>
    <Declaration>
        <NamedIndividual IRI="http://www.semanticweb.org/sei/ontologies/2013/10/fistar#the_efficiency_by_complexity_reduction"/>
    </Declaration>
    <Declaration>
        <NamedIndividual IRI="http://www.semanticweb.org/sei/ontologies/2013/10/fistar#the_efficiency_by_cost_reduction"/>
    </Declaration>
    <Declaration>
        <NamedIndividual IRI="http://www.semanticweb.org/sei/ontologies/2013/10/fistar#the_efficiency_by_task_reduction"/>
    </Declaration>
    <Declaration>
        <NamedIndividual IRI="http://www.semanticweb.org/sei/ontologies/2013/10/fistar#the_efficiency_by_time_reduction"/>
    </Declaration>
    <Declaration>
        <NamedIndividual IRI="http://www.semanticweb.org/sei/ontologies/2013/10/fistar#the_efficiency_in_drug_delivery"/>
    </Declaration>
    <Declaration>
        <NamedIndividual IRI="http://www.semanticweb.org/sei/ontologies/2013/10/fistar#the_efficiency_in_operation_work"/>
    </Declaration>
    <Declaration>
        <NamedIndividual IRI="http://www.semanticweb.org/sei/ontologies/2013/10/fistar#the_empowerment_of_nurse"/>
    </Declaration>
    <Declaration>
        <NamedIndividual IRI="http://www.semanticweb.org/sei/ontologies/2013/10/fistar#the_empowerment_of_patient"/>
    </Declaration>
    <Declaration>
        <NamedIndividual IRI="http://www.semanticweb.org/sei/ontologies/2013/10/fistar#the_empowerment_of_physician"/>
    </Declaration>
    <Declaration>
        <NamedIndividual IRI="http://www.semanticweb.org/sei/ontologies/2013/10/fistar#the_failure_in_consumeables_planning"/>
    </Declaration>
    <Declaration>
        <NamedIndividual IRI="http://www.semanticweb.org/sei/ontologies/2013/10/fistar#the_fistar_case"/>
    </Declaration>
    <Declaration>
        <NamedIndividual IRI="http://www.semanticweb.org/sei/ontologies/2013/10/fistar#the_health_service_problem"/>
    </Declaration>
    <Declaration>
        <NamedIndividual IRI="http://www.semanticweb.org/sei/ontologies/2013/10/fistar#the_healthcare_service_quality"/>
    </Declaration>
    <Declaration>
        <NamedIndividual IRI="http://www.semanticweb.org/sei/ontologies/2013/10/fistar#the_high_costs_of_threatment"/>
    </Declaration>
    <Declaration>
        <NamedIndividual IRI="http://www.semanticweb.org/sei/ontologies/2013/10/fistar#the_krakow_case"/>
    </Declaration>
    <Declaration>
        <NamedIndividual IRI="http://www.semanticweb.org/sei/ontologies/2013/10/fistar#the_krakow_patient_knowledge"/>
    </Declaration>
    <Declaration>
        <NamedIndividual IRI="http://www.semanticweb.org/sei/ontologies/2013/10/fistar#the_krakow_solution"/>
    </Declaration>
    <Declaration>
        <NamedIndividual IRI="http://www.semanticweb.org/sei/ontologies/2013/10/fistar#the_leeds_case"/>
    </Declaration>
    <Declaration>
        <NamedIndividual IRI="http://www.semanticweb.org/sei/ontologies/2013/10/fistar#the_leeds_solution"/>
    </Declaration>
    <Declaration>
        <NamedIndividual IRI="http://www.semanticweb.org/sei/ontologies/2013/10/fistar#the_munich_case"/>
    </Declaration>
    <Declaration>
        <NamedIndividual IRI="http://www.semanticweb.org/sei/ontologies/2013/10/fistar#the_munich_solution"/>
    </Declaration>
    <Declaration>
        <NamedIndividual IRI="http://www.semanticweb.org/sei/ontologies/2013/10/fistar#the_munich_solution_accuracy"/>
    </Declaration>
    <Declaration>
        <NamedIndividual IRI="http://www.semanticweb.org/sei/ontologies/2013/10/fistar#the_munich_solution_failure"/>
    </Declaration>
    <Declaration>
        <NamedIndividual IRI="http://www.semanticweb.org/sei/ontologies/2013/10/fistar#the_patient_data"/>
    </Declaration>
    <Declaration>
        <NamedIndividual IRI="http://www.semanticweb.org/sei/ontologies/2013/10/fistar#the_patient_thoracic_surgery"/>
    </Declaration>
    <Declaration>
        <NamedIndividual IRI="http://www.semanticweb.org/sei/ontologies/2013/10/fistar#the_thoracic_surgery_rehabiliation"/>
    </Declaration>
    <Declaration>
        <NamedIndividual IRI="http://www.semanticweb.org/sei/ontologies/2013/10/fistar#the_thoracic_surgery_rehabilitation_instruction"/>
    </Declaration>
    <Declaration>
        <NamedIndividual IRI="http://www.semanticweb.org/sei/ontologies/2013/10/fistar#the_tromso_case"/>
    </Declaration>
    <Declaration>
        <NamedIndividual IRI="http://www.semanticweb.org/sei/ontologies/2013/10/fistar#the_tromso_solution"/>
    </Declaration>
    <Declaration>
        <NamedIndividual IRI="http://www.semanticweb.org/sei/ontologies/2013/10/fistar#video_consultation_in_tromso"/>
    </Declaration>
    <EquivalentClasses>
        <Class IRI="http://www.semanticweb.org/sei/ontologies/2013/10/fistar#Is_Safe"/>
        <ObjectIntersectionOf>
            <Class IRI="http://www.semanticweb.org/sei/ontologies/2013/10/fistar#Is_Safe_Clinicaly"/>
            <Class IRI="http://www.semanticweb.org/sei/ontologies/2013/10/fistar#Is_Safe_Solution"/>
        </ObjectIntersectionOf>
    </EquivalentClasses>
    <EquivalentClasses>
        <Class IRI="http://www.semanticweb.org/sei/ontologies/2013/10/fistar#Is_Safe_Clinicaly"/>
        <ObjectIntersectionOf>
            <Class IRI="http://www.semanticweb.org/sei/ontologies/2013/10/fistar#Is_Safe_for_Medperson"/>
            <Class IRI="http://www.semanticweb.org/sei/ontologies/2013/10/fistar#Is_Safe_for_Patient"/>
        </ObjectIntersectionOf>
    </EquivalentClasses>
    <EquivalentClasses>
        <Class IRI="http://www.semanticweb.org/sei/ontologies/2013/10/fistar#Is_Safe_Technically"/>
        <ObjectIntersectionOf>
            <Class IRI="http://www.semanticweb.org/sei/ontologies/2013/10/fistar#Is_Safe_in_Data_Operation"/>
            <Class IRI="http://www.semanticweb.org/sei/ontologies/2013/10/fistar#Is_Safe_in_Service_Operation"/>
        </ObjectIntersectionOf>
    </EquivalentClasses>
    <EquivalentClasses>
        <Class IRI="http://www.semanticweb.org/sei/ontologies/2013/10/fistar#Is_Safe_for_Patient"/>
        <ObjectIntersectionOf>
            <Class IRI="http://www.semanticweb.org/sei/ontologies/2013/10/fistar#Is_Safe_Preventively"/>
            <Class IRI="http://www.semanticweb.org/sei/ontologies/2013/10/fistar#Is_Safe_for_Patient_in_Information_Aspect"/>
            <Class IRI="http://www.semanticweb.org/sei/ontologies/2013/10/fistar#Is_Safe_with_No_Direct_Harm"/>
        </ObjectIntersectionOf>
    </EquivalentClasses>
    <EquivalentClasses>
        <Class IRI="http://www.semanticweb.org/sei/ontologies/2013/10/fistar#Is_Safe_in_Data_Operation"/>
        <ObjectIntersectionOf>
            <Class IRI="http://www.semanticweb.org/sei/ontologies/2013/10/fistar#High_Data_Privacy"/>
            <Class IRI="http://www.semanticweb.org/sei/ontologies/2013/10/fistar#High_Data_Quality"/>
            <Class IRI="http://www.semanticweb.org/sei/ontologies/2013/10/fistar#High_Service_Level_Agreement"/>
            <Class IRI="http://www.semanticweb.org/sei/ontologies/2013/10/fistar#Reliable_Backup"/>
        </ObjectIntersectionOf>
    </EquivalentClasses>
    <EquivalentClasses>
        <Class IRI="http://www.semanticweb.org/sei/ontologies/2013/10/fistar#Is_Safe_in_Service_Operation"/>
        <ObjectIntersectionOf>
            <Class IRI="http://www.semanticweb.org/sei/ontologies/2013/10/fistar#Long_Timing_of_Onset_of_Possible_Harm"/>
            <Class IRI="http://www.semanticweb.org/sei/ontologies/2013/10/fistar#Low_Duration_of_Possible_Harm"/>
            <Class IRI="http://www.semanticweb.org/sei/ontologies/2013/10/fistar#Low_Frequency_of_Possible_Harm"/>
            <Class IRI="http://www.semanticweb.org/sei/ontologies/2013/10/fistar#Low_Severity_of_Harm"/>
        </ObjectIntersectionOf>
    </EquivalentClasses>
    <EquivalentClasses>
        <Class IRI="http://www.semanticweb.org/sei/ontologies/2013/10/fistar#Is_Safe_with_No_Direct_Harm"/>
        <ObjectIntersectionOf>
            <Class IRI="http://www.semanticweb.org/sei/ontologies/2013/10/fistar#No_Disability"/>
            <Class IRI="http://www.semanticweb.org/sei/ontologies/2013/10/fistar#No_Morbidity"/>
            <Class IRI="http://www.semanticweb.org/sei/ontologies/2013/10/fistar#No_Mortality"/>
        </ObjectIntersectionOf>
    </EquivalentClasses>
    <SubClassOf>
        <Class IRI="http://www.semanticweb.org/sei/ontologies/2013/10/fistar#Accessability"/>
        <Class IRI="http://www.semanticweb.org/sei/ontologies/2013/10/fistar#FI-STAR_Quality_Attribute_Value"/>
    </SubClassOf>
    <SubClassOf>
        <Class IRI="http://www.semanticweb.org/sei/ontologies/2013/10/fistar#Accessability_Through_Mobile_Network"/>
        <Class IRI="http://www.semanticweb.org/sei/ontologies/2013/10/fistar#Accessability"/>
    </SubClassOf>
    <SubClassOf>
        <Class IRI="http://www.semanticweb.org/sei/ontologies/2013/10/fistar#Adherability_In_Medperson"/>
        <Class IRI="http://www.semanticweb.org/sei/ontologies/2013/10/fistar#Adherability_In_People"/>
    </SubClassOf>
    <SubClassOf>
        <Class IRI="http://www.semanticweb.org/sei/ontologies/2013/10/fistar#Adherability_In_Patient"/>
        <Class IRI="http://www.semanticweb.org/sei/ontologies/2013/10/fistar#Adherability_In_People"/>
    </SubClassOf>
    <SubClassOf>
        <Class IRI="http://www.semanticweb.org/sei/ontologies/2013/10/fistar#Adherability_In_People"/>
        <Class IRI="http://www.semanticweb.org/sei/ontologies/2013/10/fistar#Adherabilty"/>
    </SubClassOf>
    <SubClassOf>
        <Class IRI="http://www.semanticweb.org/sei/ontologies/2013/10/fistar#Adherability_by_Cause"/>
        <Class IRI="http://www.semanticweb.org/sei/ontologies/2013/10/fistar#Adherabilty"/>
    </SubClassOf>
    <SubClassOf>
        <Class IRI="http://www.semanticweb.org/sei/ontologies/2013/10/fistar#Adherability_by_Community_Membership"/>
        <Class IRI="http://www.semanticweb.org/sei/ontologies/2013/10/fistar#Adherability_by_Motivating"/>
    </SubClassOf>
    <SubClassOf>
        <Class IRI="http://www.semanticweb.org/sei/ontologies/2013/10/fistar#Adherability_by_Motivating"/>
        <Class IRI="http://www.semanticweb.org/sei/ontologies/2013/10/fistar#Adherability_by_Cause"/>
    </SubClassOf>
    <SubClassOf>
        <Class IRI="http://www.semanticweb.org/sei/ontologies/2013/10/fistar#Adherabilty"/>
        <Class IRI="http://www.semanticweb.org/sei/ontologies/2013/10/fistar#FI-STAR_Quality_Attribute_Value"/>
    </SubClassOf>
    <SubClassOf>
        <Class IRI="http://www.semanticweb.org/sei/ontologies/2013/10/fistar#Affordability_By_Cost_Reduction"/>
        <Class IRI="http://www.semanticweb.org/sei/ontologies/2013/10/fistar#Affordabillity"/>
    </SubClassOf>
    <SubClassOf>
        <Class IRI="http://www.semanticweb.org/sei/ontologies/2013/10/fistar#Affordabillity"/>
        <Class IRI="http://www.semanticweb.org/sei/ontologies/2013/10/fistar#FI-STAR_Quality_Attribute_Value"/>
    </SubClassOf>
    <SubClassOf>
        <Class IRI="http://www.semanticweb.org/sei/ontologies/2013/10/fistar#Affordabillity"/>
        <Class IRI="http://www.semanticweb.org/sei/ontologies/2013/10/fistar#MAST_Economic_Aspect"/>
    </SubClassOf>
    <SubClassOf>
        <Class IRI="http://www.semanticweb.org/sei/ontologies/2013/10/fistar#Authenticity"/>
        <Class IRI="http://www.semanticweb.org/sei/ontologies/2013/10/fistar#FI-STAR_Quality_Attribute_Value"/>
    </SubClassOf>
    <SubClassOf>
        <Class IRI="http://www.semanticweb.org/sei/ontologies/2013/10/fistar#Authenticity_In_Drug"/>
        <Class IRI="http://www.semanticweb.org/sei/ontologies/2013/10/fistar#Authenticity_In_Product"/>
    </SubClassOf>
    <SubClassOf>
        <Class IRI="http://www.semanticweb.org/sei/ontologies/2013/10/fistar#Authenticity_In_Information"/>
        <Class IRI="http://www.semanticweb.org/sei/ontologies/2013/10/fistar#Authenticity"/>
    </SubClassOf>
    <SubClassOf>
        <Class IRI="http://www.semanticweb.org/sei/ontologies/2013/10/fistar#Authenticity_In_Instruction"/>
        <Class IRI="http://www.semanticweb.org/sei/ontologies/2013/10/fistar#Authenticity_In_Information"/>
    </SubClassOf>
    <SubClassOf>
        <Class IRI="http://www.semanticweb.org/sei/ontologies/2013/10/fistar#Authenticity_In_Product"/>
        <Class IRI="http://www.semanticweb.org/sei/ontologies/2013/10/fistar#Authenticity"/>
    </SubClassOf>
    <SubClassOf>
        <Class IRI="http://www.semanticweb.org/sei/ontologies/2013/10/fistar#Automatic_Interoperability_with_EHR"/>
        <Class IRI="http://www.semanticweb.org/sei/ontologies/2013/10/fistar#Authenticity_In_Information"/>
    </SubClassOf>
    <SubClassOf>
        <Class IRI="http://www.semanticweb.org/sei/ontologies/2013/10/fistar#Availability"/>
        <Class IRI="http://www.semanticweb.org/sei/ontologies/2013/10/fistar#FI-STAR_Quality_Attribute_Value"/>
    </SubClassOf>
    <SubClassOf>
        <Class IRI="http://www.semanticweb.org/sei/ontologies/2013/10/fistar#Availability_Of_Consultation"/>
        <Class IRI="http://www.semanticweb.org/sei/ontologies/2013/10/fistar#Availability"/>
    </SubClassOf>
    <SubClassOf>
        <Class IRI="http://www.semanticweb.org/sei/ontologies/2013/10/fistar#Clinical_Safety_Aspect"/>
        <Class IRI="http://www.semanticweb.org/sei/ontologies/2013/10/fistar#MAST_Safety_Aspect"/>
    </SubClassOf>
    <SubClassOf>
        <Class IRI="http://www.semanticweb.org/sei/ontologies/2013/10/fistar#Clinical_Safety_Aspect"/>
        <Class IRI="http://www.semanticweb.org/sei/ontologies/2013/10/fistar#Safety_in_Product"/>
    </SubClassOf>
    <SubClassOf>
        <Class IRI="http://www.semanticweb.org/sei/ontologies/2013/10/fistar#Data_Operation_Safety"/>
        <Class IRI="http://www.semanticweb.org/sei/ontologies/2013/10/fistar#Technical_Safety_Aspect"/>
    </SubClassOf>
    <SubClassOf>
        <Class IRI="http://www.semanticweb.org/sei/ontologies/2013/10/fistar#Disease_Specific_Effective_on_HRQL"/>
        <Class IRI="http://www.semanticweb.org/sei/ontologies/2013/10/fistar#Effective_on_Health_Related_Quality_of_Life"/>
    </SubClassOf>
    <SubClassOf>
        <Class IRI="http://www.semanticweb.org/sei/ontologies/2013/10/fistar#Effective_Increase_in_Evidence_Basis_for_Treatment"/>
        <Class IRI="http://www.semanticweb.org/sei/ontologies/2013/10/fistar#Effectiveness_by_Less_Uncertainty"/>
    </SubClassOf>
    <SubClassOf>
        <Class IRI="http://www.semanticweb.org/sei/ontologies/2013/10/fistar#Effective_On_Martality"/>
        <Class IRI="http://www.semanticweb.org/sei/ontologies/2013/10/fistar#MAST_Clinical_Effectiveness_Aspect"/>
    </SubClassOf>
    <SubClassOf>
        <Class IRI="http://www.semanticweb.org/sei/ontologies/2013/10/fistar#Effective_Personilization_in_Treatment_and_Training"/>
        <Class IRI="http://www.semanticweb.org/sei/ontologies/2013/10/fistar#Effectiveness_by_More_Specificness"/>
    </SubClassOf>
    <SubClassOf>
        <Class IRI="http://www.semanticweb.org/sei/ontologies/2013/10/fistar#Effective_Promptness_in_Preoperative_Diognasis"/>
        <Class IRI="http://www.semanticweb.org/sei/ontologies/2013/10/fistar#Effectiveness_by_Early_Reaction"/>
    </SubClassOf>
    <SubClassOf>
        <Class IRI="http://www.semanticweb.org/sei/ontologies/2013/10/fistar#Effective_Time_Reduction_for_MedPerson"/>
        <Class IRI="http://www.semanticweb.org/sei/ontologies/2013/10/fistar#Effective_Time_Reduction_for_Patient"/>
    </SubClassOf>
    <SubClassOf>
        <Class IRI="http://www.semanticweb.org/sei/ontologies/2013/10/fistar#Effective_Time_Reduction_for_MedPerson"/>
        <Class IRI="http://www.semanticweb.org/sei/ontologies/2013/10/fistar#Efficiency_By_Time_Reduction"/>
    </SubClassOf>
    <SubClassOf>
        <Class IRI="http://www.semanticweb.org/sei/ontologies/2013/10/fistar#Effective_Time_Reduction_for_Patient"/>
        <Class IRI="http://www.semanticweb.org/sei/ontologies/2013/10/fistar#Efficiency_By_Time_Reduction"/>
    </SubClassOf>
    <SubClassOf>
        <Class IRI="http://www.semanticweb.org/sei/ontologies/2013/10/fistar#Effective_on_Behavior"/>
        <Class IRI="http://www.semanticweb.org/sei/ontologies/2013/10/fistar#MAST_Clinical_Effectiveness_Aspect"/>
    </SubClassOf>
    <SubClassOf>
        <Class IRI="http://www.semanticweb.org/sei/ontologies/2013/10/fistar#Effective_on_HbA1c"/>
        <Class IRI="http://www.semanticweb.org/sei/ontologies/2013/10/fistar#Effective_on_Morbidity"/>
    </SubClassOf>
    <SubClassOf>
        <Class IRI="http://www.semanticweb.org/sei/ontologies/2013/10/fistar#Effective_on_Health_Related_Quality_of_Life"/>
        <Class IRI="http://www.semanticweb.org/sei/ontologies/2013/10/fistar#MAST_Clinical_Effectiveness_Aspect"/>
    </SubClassOf>
    <SubClassOf>
        <Class IRI="http://www.semanticweb.org/sei/ontologies/2013/10/fistar#Effective_on_Lung_Function"/>
        <Class IRI="http://www.semanticweb.org/sei/ontologies/2013/10/fistar#Effective_on_Morbidity"/>
    </SubClassOf>
    <SubClassOf>
        <Class IRI="http://www.semanticweb.org/sei/ontologies/2013/10/fistar#Effective_on_Morbidity"/>
        <Class IRI="http://www.semanticweb.org/sei/ontologies/2013/10/fistar#MAST_Clinical_Effectiveness_Aspect"/>
    </SubClassOf>
    <SubClassOf>
        <Class IRI="http://www.semanticweb.org/sei/ontologies/2013/10/fistar#Effective_on_Saturation"/>
        <Class IRI="http://www.semanticweb.org/sei/ontologies/2013/10/fistar#Effective_on_Morbidity"/>
    </SubClassOf>
    <SubClassOf>
        <Class IRI="http://www.semanticweb.org/sei/ontologies/2013/10/fistar#Effective_on_Utlilization_of_Health_Service"/>
        <Class IRI="http://www.semanticweb.org/sei/ontologies/2013/10/fistar#MAST_Clinical_Effectiveness_Aspect"/>
    </SubClassOf>
    <SubClassOf>
        <Class IRI="http://www.semanticweb.org/sei/ontologies/2013/10/fistar#Effectiveness"/>
        <Class IRI="http://www.semanticweb.org/sei/ontologies/2013/10/fistar#FI-STAR_Quality_Attribute_Value"/>
    </SubClassOf>
    <SubClassOf>
        <Class IRI="http://www.semanticweb.org/sei/ontologies/2013/10/fistar#Effectiveness_by_Being_Error_Free"/>
        <Class IRI="http://www.semanticweb.org/sei/ontologies/2013/10/fistar#Effectiveness"/>
    </SubClassOf>
    <SubClassOf>
        <Class IRI="http://www.semanticweb.org/sei/ontologies/2013/10/fistar#Effectiveness_by_Early_Reaction"/>
        <Class IRI="http://www.semanticweb.org/sei/ontologies/2013/10/fistar#Effectiveness"/>
    </SubClassOf>
    <SubClassOf>
        <Class IRI="http://www.semanticweb.org/sei/ontologies/2013/10/fistar#Effectiveness_by_Less_Uncertainty"/>
        <Class IRI="http://www.semanticweb.org/sei/ontologies/2013/10/fistar#Effectiveness"/>
    </SubClassOf>
    <SubClassOf>
        <Class IRI="http://www.semanticweb.org/sei/ontologies/2013/10/fistar#Effectiveness_by_More_Specificness"/>
        <Class IRI="http://www.semanticweb.org/sei/ontologies/2013/10/fistar#Effectiveness"/>
    </SubClassOf>
    <SubClassOf>
        <Class IRI="http://www.semanticweb.org/sei/ontologies/2013/10/fistar#Efficiency"/>
        <Class IRI="http://www.semanticweb.org/sei/ontologies/2013/10/fistar#FI-STAR_Quality_Attribute_Value"/>
    </SubClassOf>
    <SubClassOf>
        <Class IRI="http://www.semanticweb.org/sei/ontologies/2013/10/fistar#Efficiency"/>
        <Class IRI="http://www.semanticweb.org/sei/ontologies/2013/10/fistar#MAST_Economic_Aspect"/>
    </SubClassOf>
    <SubClassOf>
        <Class IRI="http://www.semanticweb.org/sei/ontologies/2013/10/fistar#Efficiency_By_Burden_Reduction"/>
        <Class IRI="http://www.semanticweb.org/sei/ontologies/2013/10/fistar#Efficiency"/>
    </SubClassOf>
    <SubClassOf>
        <Class IRI="http://www.semanticweb.org/sei/ontologies/2013/10/fistar#Efficiency_By_Complexity_Reduction"/>
        <Class IRI="http://www.semanticweb.org/sei/ontologies/2013/10/fistar#Efficiency_By_Burden_Reduction"/>
    </SubClassOf>
    <SubClassOf>
        <Class IRI="http://www.semanticweb.org/sei/ontologies/2013/10/fistar#Efficiency_By_Cost_Reduction"/>
        <Class IRI="http://www.semanticweb.org/sei/ontologies/2013/10/fistar#Efficiency_By_Burden_Reduction"/>
    </SubClassOf>
    <SubClassOf>
        <Class IRI="http://www.semanticweb.org/sei/ontologies/2013/10/fistar#Efficiency_By_Cost_Reduction_In_Hospital"/>
        <Class IRI="http://www.semanticweb.org/sei/ontologies/2013/10/fistar#Efficiency_By_Cost_Reduction"/>
    </SubClassOf>
    <SubClassOf>
        <Class IRI="http://www.semanticweb.org/sei/ontologies/2013/10/fistar#Efficiency_By_Task_Reduction"/>
        <Class IRI="http://www.semanticweb.org/sei/ontologies/2013/10/fistar#Efficiency_By_Burden_Reduction"/>
    </SubClassOf>
    <SubClassOf>
        <Class IRI="http://www.semanticweb.org/sei/ontologies/2013/10/fistar#Efficiency_By_Time_Reduction"/>
        <Class IRI="http://www.semanticweb.org/sei/ontologies/2013/10/fistar#Efficiency_By_Burden_Reduction"/>
    </SubClassOf>
    <SubClassOf>
        <Class IRI="http://www.semanticweb.org/sei/ontologies/2013/10/fistar#Efficiency_In_Drug_Delivery"/>
        <Class IRI="http://www.semanticweb.org/sei/ontologies/2013/10/fistar#Efficiency_In_Healthcare_Delivery"/>
    </SubClassOf>
    <SubClassOf>
        <Class IRI="http://www.semanticweb.org/sei/ontologies/2013/10/fistar#Efficiency_In_Healthcare_Delivery"/>
        <Class IRI="http://www.semanticweb.org/sei/ontologies/2013/10/fistar#Efficiency"/>
    </SubClassOf>
    <SubClassOf>
        <Class IRI="http://www.semanticweb.org/sei/ontologies/2013/10/fistar#Efficiency_In_Operation_Work"/>
        <Class IRI="http://www.semanticweb.org/sei/ontologies/2013/10/fistar#Efficiency_In_Healthcare_Delivery"/>
    </SubClassOf>
    <SubClassOf>
        <Class IRI="http://www.semanticweb.org/sei/ontologies/2013/10/fistar#Efficiency_by_Lower_Error_Rate"/>
        <Class IRI="http://www.semanticweb.org/sei/ontologies/2013/10/fistar#Efficiency"/>
    </SubClassOf>
    <SubClassOf>
        <Class IRI="http://www.semanticweb.org/sei/ontologies/2013/10/fistar#Effortless_Interoperability"/>
        <Class IRI="http://www.semanticweb.org/sei/ontologies/2013/10/fistar#Efficiency_By_Complexity_Reduction"/>
    </SubClassOf>
    <SubClassOf>
        <Class IRI="http://www.semanticweb.org/sei/ontologies/2013/10/fistar#Effortless_Interoperability"/>
        <Class IRI="http://www.semanticweb.org/sei/ontologies/2013/10/fistar#Efficiency_By_Task_Reduction"/>
    </SubClassOf>
    <SubClassOf>
        <Class IRI="http://www.semanticweb.org/sei/ontologies/2013/10/fistar#Effortless_Interoperability_with_EHR"/>
        <Class IRI="http://www.semanticweb.org/sei/ontologies/2013/10/fistar#Automatic_Interoperability_with_EHR"/>
    </SubClassOf>
    <SubClassOf>
        <Class IRI="http://www.semanticweb.org/sei/ontologies/2013/10/fistar#Effortless_Interoperability_with_EHR"/>
        <Class IRI="http://www.semanticweb.org/sei/ontologies/2013/10/fistar#Effortless_Interoperability"/>
    </SubClassOf>
    <SubClassOf>
        <Class IRI="http://www.semanticweb.org/sei/ontologies/2013/10/fistar#Empowerment"/>
        <Class IRI="http://www.semanticweb.org/sei/ontologies/2013/10/fistar#FI-STAR_Quality_Attribute_Value"/>
    </SubClassOf>
    <SubClassOf>
        <Class IRI="http://www.semanticweb.org/sei/ontologies/2013/10/fistar#Empowerment_By_Knowledge_Improvement"/>
        <Class IRI="http://www.semanticweb.org/sei/ontologies/2013/10/fistar#Empowerment"/>
    </SubClassOf>
    <SubClassOf>
        <Class IRI="http://www.semanticweb.org/sei/ontologies/2013/10/fistar#Empowerment_By_Knowledge_Improvement_In_MedPerson"/>
        <Class IRI="http://www.semanticweb.org/sei/ontologies/2013/10/fistar#Empowerment_By_Knowledge_Improvement"/>
    </SubClassOf>
    <SubClassOf>
        <Class IRI="http://www.semanticweb.org/sei/ontologies/2013/10/fistar#Empowerment_By_Knowledge_Improvement_In_Patient"/>
        <Class IRI="http://www.semanticweb.org/sei/ontologies/2013/10/fistar#Empowerment_By_Knowledge_Improvement"/>
    </SubClassOf>
    <SubClassOf>
        <Class IRI="http://www.semanticweb.org/sei/ontologies/2013/10/fistar#Empowerment_By_Knowledge_Improvement_In_Patient"/>
        <Class IRI="http://www.semanticweb.org/sei/ontologies/2013/10/fistar#Empowerment_Of_Patient"/>
    </SubClassOf>
    <SubClassOf>
        <Class IRI="http://www.semanticweb.org/sei/ontologies/2013/10/fistar#Empowerment_Of_MedPerson"/>
        <Class IRI="http://www.semanticweb.org/sei/ontologies/2013/10/fistar#Empowerment_Of_People"/>
    </SubClassOf>
    <SubClassOf>
        <Class IRI="http://www.semanticweb.org/sei/ontologies/2013/10/fistar#Empowerment_Of_Nurse"/>
        <Class IRI="http://www.semanticweb.org/sei/ontologies/2013/10/fistar#Empowerment_Of_MedPerson"/>
    </SubClassOf>
    <SubClassOf>
        <Class IRI="http://www.semanticweb.org/sei/ontologies/2013/10/fistar#Empowerment_Of_Patient"/>
        <Class IRI="http://www.semanticweb.org/sei/ontologies/2013/10/fistar#Empowerment_Of_People"/>
    </SubClassOf>
    <SubClassOf>
        <Class IRI="http://www.semanticweb.org/sei/ontologies/2013/10/fistar#Empowerment_Of_People"/>
        <Class IRI="http://www.semanticweb.org/sei/ontologies/2013/10/fistar#Empowerment"/>
    </SubClassOf>
    <SubClassOf>
        <Class IRI="http://www.semanticweb.org/sei/ontologies/2013/10/fistar#Empowerment_Of_Physician"/>
        <Class IRI="http://www.semanticweb.org/sei/ontologies/2013/10/fistar#Empowerment_Of_MedPerson"/>
    </SubClassOf>
    <SubClassOf>
        <Class IRI="http://www.semanticweb.org/sei/ontologies/2013/10/fistar#FI-STAR_Quality_Attribute_Value"/>
        <Class IRI="http://www.semanticweb.org/sei/ontologies/2013/10/fistar#Internal_Qaulity_Attribute"/>
    </SubClassOf>
    <SubClassOf>
        <Class IRI="http://www.semanticweb.org/sei/ontologies/2013/10/fistar#FI-STAR_Quality_Attribute_Value"/>
        <Class IRI="http://www.semanticweb.org/sei/ontologies/2013/10/fistar#MAST_Patient_Perspective_Aspect"/>
    </SubClassOf>
    <SubClassOf>
        <Class IRI="http://www.semanticweb.org/sei/ontologies/2013/10/fistar#Generic_Effective_on_HRQL"/>
        <Class IRI="http://www.semanticweb.org/sei/ontologies/2013/10/fistar#Effective_on_Health_Related_Quality_of_Life"/>
    </SubClassOf>
    <SubClassOf>
        <Class IRI="http://www.semanticweb.org/sei/ontologies/2013/10/fistar#High_Data_Privacy"/>
        <Class IRI="http://www.semanticweb.org/sei/ontologies/2013/10/fistar#Data_Operation_Safety"/>
    </SubClassOf>
    <SubClassOf>
        <Class IRI="http://www.semanticweb.org/sei/ontologies/2013/10/fistar#High_Data_Quality"/>
        <Class IRI="http://www.semanticweb.org/sei/ontologies/2013/10/fistar#Data_Operation_Safety"/>
    </SubClassOf>
    <SubClassOf>
        <Class IRI="http://www.semanticweb.org/sei/ontologies/2013/10/fistar#High_Service_Level_Agreement"/>
        <Class IRI="http://www.semanticweb.org/sei/ontologies/2013/10/fistar#Data_Operation_Safety"/>
    </SubClassOf>
    <SubClassOf>
        <Class IRI="http://www.semanticweb.org/sei/ontologies/2013/10/fistar#Increase_of_General_Knowledge_of_Disease_in_Patient"/>
        <Class IRI="http://www.semanticweb.org/sei/ontologies/2013/10/fistar#Empowerment_By_Knowledge_Improvement_In_Patient"/>
    </SubClassOf>
    <SubClassOf>
        <Class IRI="http://www.semanticweb.org/sei/ontologies/2013/10/fistar#Increase_of_Knowledge_about_Bipolarity_Problem_in_Patient"/>
        <Class IRI="http://www.semanticweb.org/sei/ontologies/2013/10/fistar#Increase_of_General_Knowledge_of_Disease_in_Patient"/>
    </SubClassOf>
    <SubClassOf>
        <Class IRI="http://www.semanticweb.org/sei/ontologies/2013/10/fistar#Increase_of_Knowledge_about_Diabet_Threatment_in_Patient"/>
        <Class IRI="http://www.semanticweb.org/sei/ontologies/2013/10/fistar#Increase_of_General_Knowledge_of_Disease_in_Patient"/>
    </SubClassOf>
    <SubClassOf>
        <Class IRI="http://www.semanticweb.org/sei/ontologies/2013/10/fistar#Increase_of_Self_Situation_Understanding"/>
        <Class IRI="http://www.semanticweb.org/sei/ontologies/2013/10/fistar#Empowerment_By_Knowledge_Improvement_In_Patient"/>
    </SubClassOf>
    <SubClassOf>
        <Class IRI="http://www.semanticweb.org/sei/ontologies/2013/10/fistar#Increasing_Patient_Privacy"/>
        <Class IRI="http://www.semanticweb.org/sei/ontologies/2013/10/fistar#Trusteeness"/>
    </SubClassOf>
    <SubClassOf>
        <Class IRI="http://www.semanticweb.org/sei/ontologies/2013/10/fistar#Informed_Decision_Support_for_Medperson"/>
        <Class IRI="http://www.semanticweb.org/sei/ontologies/2013/10/fistar#Empowerment_By_Knowledge_Improvement_In_MedPerson"/>
    </SubClassOf>
    <SubClassOf>
        <Class IRI="http://www.semanticweb.org/sei/ontologies/2013/10/fistar#Is_Safe_Preventively"/>
        <Class IRI="http://www.semanticweb.org/sei/ontologies/2013/10/fistar#With_Harm_Minimisation_Guideline"/>
    </SubClassOf>
    <SubClassOf>
        <Class IRI="http://www.semanticweb.org/sei/ontologies/2013/10/fistar#Is_Safe_Solution"/>
        <Class IRI="http://www.semanticweb.org/sei/ontologies/2013/10/fistar#Is_Safe_Technically"/>
    </SubClassOf>
    <SubClassOf>
        <Class IRI="http://www.semanticweb.org/sei/ontologies/2013/10/fistar#Is_Safe_for_Medperson"/>
        <Class IRI="http://www.semanticweb.org/sei/ontologies/2013/10/fistar#MedPerson_Safety_Aspect"/>
    </SubClassOf>
    <SubClassOf>
        <Class IRI="http://www.semanticweb.org/sei/ontologies/2013/10/fistar#Is_Safe_for_Patient_in_Information_Aspect"/>
        <Class IRI="http://www.semanticweb.org/sei/ontologies/2013/10/fistar#Is_Safe_in_Impact_on_Right_Decision"/>
    </SubClassOf>
    <SubClassOf>
        <Class IRI="http://www.semanticweb.org/sei/ontologies/2013/10/fistar#Is_Safe_in_Impact_on_Right_Decision"/>
        <Class IRI="http://www.semanticweb.org/sei/ontologies/2013/10/fistar#No-Wrong_Information"/>
    </SubClassOf>
    <SubClassOf>
        <Class IRI="http://www.semanticweb.org/sei/ontologies/2013/10/fistar#Long_Timing_of_Onset_of_Possible_Harm"/>
        <Class IRI="http://www.semanticweb.org/sei/ontologies/2013/10/fistar#Service_Operation_Safety"/>
    </SubClassOf>
    <SubClassOf>
        <Class IRI="http://www.semanticweb.org/sei/ontologies/2013/10/fistar#Low_Duration_of_Possible_Harm"/>
        <Class IRI="http://www.semanticweb.org/sei/ontologies/2013/10/fistar#Service_Operation_Safety"/>
    </SubClassOf>
    <SubClassOf>
        <Class IRI="http://www.semanticweb.org/sei/ontologies/2013/10/fistar#Low_Frequency_of_Possible_Harm"/>
        <Class IRI="http://www.semanticweb.org/sei/ontologies/2013/10/fistar#Service_Operation_Safety"/>
    </SubClassOf>
    <SubClassOf>
        <Class IRI="http://www.semanticweb.org/sei/ontologies/2013/10/fistar#Low_Severity_of_Harm"/>
        <Class IRI="http://www.semanticweb.org/sei/ontologies/2013/10/fistar#Service_Operation_Safety"/>
    </SubClassOf>
    <SubClassOf>
        <Class IRI="http://www.semanticweb.org/sei/ontologies/2013/10/fistar#Lower_Need_For_Operation_Final_Consumeables_Check"/>
        <Class IRI="http://www.semanticweb.org/sei/ontologies/2013/10/fistar#Lower_Need_for_Replanning"/>
    </SubClassOf>
    <SubClassOf>
        <Class IRI="http://www.semanticweb.org/sei/ontologies/2013/10/fistar#Lower_Need_for_Operation_Rescheduling"/>
        <Class IRI="http://www.semanticweb.org/sei/ontologies/2013/10/fistar#Lower_Need_for_Replanning"/>
    </SubClassOf>
    <SubClassOf>
        <Class IRI="http://www.semanticweb.org/sei/ontologies/2013/10/fistar#Lower_Need_for_Replanning"/>
        <Class IRI="http://www.semanticweb.org/sei/ontologies/2013/10/fistar#Efficiency_By_Time_Reduction"/>
    </SubClassOf>
    <SubClassOf>
        <Class IRI="http://www.semanticweb.org/sei/ontologies/2013/10/fistar#Lower_Need_for_Replanning"/>
        <Class IRI="http://www.semanticweb.org/sei/ontologies/2013/10/fistar#Efficiency_by_Lower_Error_Rate"/>
    </SubClassOf>
    <SubClassOf>
        <Class IRI="http://www.semanticweb.org/sei/ontologies/2013/10/fistar#MAST_Aspect"/>
        <Class IRI="http://www.semanticweb.org/sei/ontologies/2013/10/fistar#External_Evaluation_Aspect"/>
    </SubClassOf>
    <SubClassOf>
        <Class IRI="http://www.semanticweb.org/sei/ontologies/2013/10/fistar#MAST_Clinical_Effectiveness_Aspect"/>
        <Class IRI="http://www.semanticweb.org/sei/ontologies/2013/10/fistar#MAST_Domain_Specific_Aspect"/>
    </SubClassOf>
    <SubClassOf>
        <Class IRI="http://www.semanticweb.org/sei/ontologies/2013/10/fistar#MAST_Domain_Specific_Aspect"/>
        <Class IRI="http://www.semanticweb.org/sei/ontologies/2013/10/fistar#MAST_Aspect"/>
    </SubClassOf>
    <SubClassOf>
        <Class IRI="http://www.semanticweb.org/sei/ontologies/2013/10/fistar#MAST_Economic_Aspect"/>
        <Class IRI="http://www.semanticweb.org/sei/ontologies/2013/10/fistar#MAST_Domain_Specific_Aspect"/>
    </SubClassOf>
    <SubClassOf>
        <Class IRI="http://www.semanticweb.org/sei/ontologies/2013/10/fistar#MAST_Organizational_Aspect"/>
        <Class IRI="http://www.semanticweb.org/sei/ontologies/2013/10/fistar#MAST_Domain_Specific_Aspect"/>
    </SubClassOf>
    <SubClassOf>
        <Class IRI="http://www.semanticweb.org/sei/ontologies/2013/10/fistar#MAST_Patient_Perspective_Aspect"/>
        <Class IRI="http://www.semanticweb.org/sei/ontologies/2013/10/fistar#MAST_Domain_Specific_Aspect"/>
    </SubClassOf>
    <SubClassOf>
        <Class IRI="http://www.semanticweb.org/sei/ontologies/2013/10/fistar#MAST_Safety_Aspect"/>
        <Class IRI="http://www.semanticweb.org/sei/ontologies/2013/10/fistar#MAST_Domain_Specific_Aspect"/>
    </SubClassOf>
    <SubClassOf>
        <Class IRI="http://www.semanticweb.org/sei/ontologies/2013/10/fistar#MAST_Socio-Cultural,_Ethical,_Legal_Aspect"/>
        <Class IRI="http://www.semanticweb.org/sei/ontologies/2013/10/fistar#MAST_Domain_Specific_Aspect"/>
    </SubClassOf>
    <SubClassOf>
        <Class IRI="http://www.semanticweb.org/sei/ontologies/2013/10/fistar#MedPerson_Safety_Aspect"/>
        <Class IRI="http://www.semanticweb.org/sei/ontologies/2013/10/fistar#Clinical_Safety_Aspect"/>
    </SubClassOf>
    <SubClassOf>
        <Class IRI="http://www.semanticweb.org/sei/ontologies/2013/10/fistar#No-Wrong_Information"/>
        <Class IRI="http://www.semanticweb.org/sei/ontologies/2013/10/fistar#No_Negative_Impact_On_Right_Decision"/>
    </SubClassOf>
    <SubClassOf>
        <Class IRI="http://www.semanticweb.org/sei/ontologies/2013/10/fistar#No_Disability"/>
        <Class IRI="http://www.semanticweb.org/sei/ontologies/2013/10/fistar#Patient_Safety_Direct_Aspect"/>
    </SubClassOf>
    <SubClassOf>
        <Class IRI="http://www.semanticweb.org/sei/ontologies/2013/10/fistar#No_Morbidity"/>
        <Class IRI="http://www.semanticweb.org/sei/ontologies/2013/10/fistar#Patient_Safety_Direct_Aspect"/>
    </SubClassOf>
    <SubClassOf>
        <Class IRI="http://www.semanticweb.org/sei/ontologies/2013/10/fistar#No_Mortality"/>
        <Class IRI="http://www.semanticweb.org/sei/ontologies/2013/10/fistar#Patient_Safety_Direct_Aspect"/>
    </SubClassOf>
    <SubClassOf>
        <Class IRI="http://www.semanticweb.org/sei/ontologies/2013/10/fistar#No_Negative_Impact_On_Right_Decision"/>
        <Class IRI="http://www.semanticweb.org/sei/ontologies/2013/10/fistar#Patient_Safety_Information_Aspect"/>
    </SubClassOf>
    <SubClassOf>
        <Class IRI="http://www.semanticweb.org/sei/ontologies/2013/10/fistar#Non-Invasive_Communication"/>
        <Class IRI="http://www.semanticweb.org/sei/ontologies/2013/10/fistar#Trusteeness"/>
    </SubClassOf>
    <SubClassOf>
        <Class IRI="http://www.semanticweb.org/sei/ontologies/2013/10/fistar#On_Demand_Access_To_Care"/>
        <Class IRI="http://www.semanticweb.org/sei/ontologies/2013/10/fistar#Accessability"/>
    </SubClassOf>
    <SubClassOf>
        <Class IRI="http://www.semanticweb.org/sei/ontologies/2013/10/fistar#Patient_Safety_Aspect"/>
        <Class IRI="http://www.semanticweb.org/sei/ontologies/2013/10/fistar#Clinical_Safety_Aspect"/>
    </SubClassOf>
    <SubClassOf>
        <Class IRI="http://www.semanticweb.org/sei/ontologies/2013/10/fistar#Patient_Safety_Direct_Aspect"/>
        <Class IRI="http://www.semanticweb.org/sei/ontologies/2013/10/fistar#Patient_Safety_Aspect"/>
    </SubClassOf>
    <SubClassOf>
        <Class IRI="http://www.semanticweb.org/sei/ontologies/2013/10/fistar#Patient_Safety_Information_Aspect"/>
        <Class IRI="http://www.semanticweb.org/sei/ontologies/2013/10/fistar#Patient_Safety_Aspect"/>
    </SubClassOf>
    <SubClassOf>
        <Class IRI="http://www.semanticweb.org/sei/ontologies/2013/10/fistar#Patient_Safety_Preventive_Aspect"/>
        <Class IRI="http://www.semanticweb.org/sei/ontologies/2013/10/fistar#Patient_Safety_Aspect"/>
    </SubClassOf>
    <SubClassOf>
        <Class IRI="http://www.semanticweb.org/sei/ontologies/2013/10/fistar#Prohibit_Harmful_Habits"/>
        <Class IRI="http://www.semanticweb.org/sei/ontologies/2013/10/fistar#Empowerment_By_Knowledge_Improvement_In_Patient"/>
    </SubClassOf>
    <SubClassOf>
        <Class IRI="http://www.semanticweb.org/sei/ontologies/2013/10/fistar#Prohibit_Harmful_Habits"/>
        <Class IRI="http://www.semanticweb.org/sei/ontologies/2013/10/fistar#Safety_by_Behavior_Detection"/>
    </SubClassOf>
    <SubClassOf>
        <Class IRI="http://www.semanticweb.org/sei/ontologies/2013/10/fistar#Reduced_Need_for_In-Person_Appointments"/>
        <Class IRI="http://www.semanticweb.org/sei/ontologies/2013/10/fistar#Effective_Time_Reduction_for_MedPerson"/>
    </SubClassOf>
    <SubClassOf>
        <Class IRI="http://www.semanticweb.org/sei/ontologies/2013/10/fistar#Reduced_Need_for_In-Person_Appointments"/>
        <Class IRI="http://www.semanticweb.org/sei/ontologies/2013/10/fistar#Efficiency_By_Cost_Reduction_In_Hospital"/>
    </SubClassOf>
    <SubClassOf>
        <Class IRI="http://www.semanticweb.org/sei/ontologies/2013/10/fistar#Reduction_of_Bed_Days"/>
        <Class IRI="http://www.semanticweb.org/sei/ontologies/2013/10/fistar#Effective_on_Utlilization_of_Health_Service"/>
    </SubClassOf>
    <SubClassOf>
        <Class IRI="http://www.semanticweb.org/sei/ontologies/2013/10/fistar#Reduction_of_Readmission"/>
        <Class IRI="http://www.semanticweb.org/sei/ontologies/2013/10/fistar#Effective_on_Utlilization_of_Health_Service"/>
    </SubClassOf>
    <SubClassOf>
        <Class IRI="http://www.semanticweb.org/sei/ontologies/2013/10/fistar#Reliable_Backup"/>
        <Class IRI="http://www.semanticweb.org/sei/ontologies/2013/10/fistar#Data_Operation_Safety"/>
    </SubClassOf>
    <SubClassOf>
        <Class IRI="http://www.semanticweb.org/sei/ontologies/2013/10/fistar#Safety"/>
        <Class IRI="http://www.semanticweb.org/sei/ontologies/2013/10/fistar#FI-STAR_Quality_Attribute_Value"/>
    </SubClassOf>
    <SubClassOf>
        <Class IRI="http://www.semanticweb.org/sei/ontologies/2013/10/fistar#Safety_By_Process_Glitch_Detection"/>
        <Class IRI="http://www.semanticweb.org/sei/ontologies/2013/10/fistar#Safety_by_Detecting_Unsafe"/>
    </SubClassOf>
    <SubClassOf>
        <Class IRI="http://www.semanticweb.org/sei/ontologies/2013/10/fistar#Safety_In_Drug_Authenticity"/>
        <Class IRI="http://www.semanticweb.org/sei/ontologies/2013/10/fistar#Safety_by_Authenticity"/>
    </SubClassOf>
    <SubClassOf>
        <Class IRI="http://www.semanticweb.org/sei/ontologies/2013/10/fistar#Safety_In_Operation_Room"/>
        <Class IRI="http://www.semanticweb.org/sei/ontologies/2013/10/fistar#Safety_By_Process_Glitch_Detection"/>
    </SubClassOf>
    <SubClassOf>
        <Class IRI="http://www.semanticweb.org/sei/ontologies/2013/10/fistar#Safety_In_Operation_Room_By_Tracking_Stuffs"/>
        <Class IRI="http://www.semanticweb.org/sei/ontologies/2013/10/fistar#Safety_In_Operation_Room"/>
    </SubClassOf>
    <SubClassOf>
        <Class IRI="http://www.semanticweb.org/sei/ontologies/2013/10/fistar#Safety_as_Product"/>
        <Class IRI="http://www.semanticweb.org/sei/ontologies/2013/10/fistar#Safety"/>
    </SubClassOf>
    <SubClassOf>
        <Class IRI="http://www.semanticweb.org/sei/ontologies/2013/10/fistar#Safety_by_Authenticity"/>
        <Class IRI="http://www.semanticweb.org/sei/ontologies/2013/10/fistar#Safety_as_Product"/>
    </SubClassOf>
    <SubClassOf>
        <Class IRI="http://www.semanticweb.org/sei/ontologies/2013/10/fistar#Safety_by_Behavior_Detection"/>
        <Class IRI="http://www.semanticweb.org/sei/ontologies/2013/10/fistar#Safety_by_Detecting_Unsafe"/>
    </SubClassOf>
    <SubClassOf>
        <Class IRI="http://www.semanticweb.org/sei/ontologies/2013/10/fistar#Safety_by_Detecting_Unsafe"/>
        <Class IRI="http://www.semanticweb.org/sei/ontologies/2013/10/fistar#Safety_as_Product"/>
    </SubClassOf>
    <SubClassOf>
        <Class IRI="http://www.semanticweb.org/sei/ontologies/2013/10/fistar#Safety_in_Product"/>
        <Class IRI="http://www.semanticweb.org/sei/ontologies/2013/10/fistar#Safety"/>
    </SubClassOf>
    <SubClassOf>
        <Class IRI="http://www.semanticweb.org/sei/ontologies/2013/10/fistar#Secure_Transfer_of_Patient_Sensitive_Data"/>
        <Class IRI="http://www.semanticweb.org/sei/ontologies/2013/10/fistar#Increasing_Patient_Privacy"/>
    </SubClassOf>
    <SubClassOf>
        <Class IRI="http://www.semanticweb.org/sei/ontologies/2013/10/fistar#Service_Operation_Safety"/>
        <Class IRI="http://www.semanticweb.org/sei/ontologies/2013/10/fistar#Technical_Safety_Aspect"/>
    </SubClassOf>
    <SubClassOf>
        <Class IRI="http://www.semanticweb.org/sei/ontologies/2013/10/fistar#Solution_Safety_Aspect"/>
        <Class IRI="http://www.semanticweb.org/sei/ontologies/2013/10/fistar#Safety_in_Product"/>
    </SubClassOf>
    <SubClassOf>
        <Class IRI="http://www.semanticweb.org/sei/ontologies/2013/10/fistar#Technical_Safety_Aspect"/>
        <Class IRI="http://www.semanticweb.org/sei/ontologies/2013/10/fistar#MAST_Safety_Aspect"/>
    </SubClassOf>
    <SubClassOf>
        <Class IRI="http://www.semanticweb.org/sei/ontologies/2013/10/fistar#Technical_Safety_Aspect"/>
        <Class IRI="http://www.semanticweb.org/sei/ontologies/2013/10/fistar#Solution_Safety_Aspect"/>
    </SubClassOf>
    <SubClassOf>
        <Class IRI="http://www.semanticweb.org/sei/ontologies/2013/10/fistar#Trusteeness"/>
        <Class IRI="http://www.semanticweb.org/sei/ontologies/2013/10/fistar#FI-STAR_Quality_Attribute_Value"/>
    </SubClassOf>
    <SubClassOf>
        <Class IRI="http://www.semanticweb.org/sei/ontologies/2013/10/fistar#Trusteeness"/>
        <Class IRI="http://www.semanticweb.org/sei/ontologies/2013/10/fistar#MAST_Socio-Cultural,_Ethical,_Legal_Aspect"/>
    </SubClassOf>
    <SubClassOf>
        <Class IRI="http://www.semanticweb.org/sei/ontologies/2013/10/fistar#With_Harm_Minimisation_Guideline"/>
        <Class IRI="http://www.semanticweb.org/sei/ontologies/2013/10/fistar#Patient_Safety_Preventive_Aspect"/>
    </SubClassOf>
    <ClassAssertion>
        <Class IRI="http://www.semanticweb.org/sei/ontologies/2013/10/fistar#Accessability"/>
        <NamedIndividual IRI="http://www.semanticweb.org/sei/ontologies/2013/10/fistar#the_accessability"/>
    </ClassAssertion>
    <ClassAssertion>
        <Class IRI="http://www.semanticweb.org/sei/ontologies/2013/10/fistar#Adherabilty"/>
        <NamedIndividual IRI="http://www.semanticweb.org/sei/ontologies/2013/10/fistar#the_adherability"/>
    </ClassAssertion>
    <ClassAssertion>
        <Class IRI="http://www.semanticweb.org/sei/ontologies/2013/10/fistar#Adherability_by_Cause"/>
        <NamedIndividual IRI="http://www.semanticweb.org/sei/ontologies/2013/10/fistar#the_adherability_by_cause"/>
    </ClassAssertion>
    <ClassAssertion>
        <Class IRI="http://www.semanticweb.org/sei/ontologies/2013/10/fistar#Adherability_by_Motivating"/>
        <NamedIndividual IRI="http://www.semanticweb.org/sei/ontologies/2013/10/fistar#the_adherability_by_motivating"/>
    </ClassAssertion>
    <ClassAssertion>
        <Class IRI="http://www.semanticweb.org/sei/ontologies/2013/10/fistar#Adherability_In_Medperson"/>
        <NamedIndividual IRI="http://www.semanticweb.org/sei/ontologies/2013/10/fistar#the_adherability_in_medperson"/>
    </ClassAssertion>
    <ClassAssertion>
        <Class IRI="http://www.semanticweb.org/sei/ontologies/2013/10/fistar#Adherability_In_Patient"/>
        <NamedIndividual IRI="http://www.semanticweb.org/sei/ontologies/2013/10/fistar#the_adherability_in_patient"/>
    </ClassAssertion>
    <ClassAssertion>
        <Class IRI="http://www.semanticweb.org/sei/ontologies/2013/10/fistar#Adherability_In_People"/>
        <NamedIndividual IRI="http://www.semanticweb.org/sei/ontologies/2013/10/fistar#the_adherability_in_people"/>
    </ClassAssertion>
    <ClassAssertion>
        <Class IRI="http://www.semanticweb.org/sei/ontologies/2013/10/fistar#Affordabillity"/>
        <NamedIndividual IRI="http://www.semanticweb.org/sei/ontologies/2013/10/fistar#the_affordability"/>
    </ClassAssertion>
    <ClassAssertion>
        <Class IRI="http://www.semanticweb.org/sei/ontologies/2013/10/fistar#Affordability_By_Cost_Reduction"/>
        <NamedIndividual IRI="http://www.semanticweb.org/sei/ontologies/2013/10/fistar#the_affordability_by_cost_reduction"/>
    </ClassAssertion>
    <ClassAssertion>
        <Class IRI="http://www.semanticweb.org/sei/ontologies/2013/10/fistar#Efficiency_By_Cost_Reduction_In_Hospital"/>
        <NamedIndividual IRI="http://www.semanticweb.org/sei/ontologies/2013/10/fistar#the_affordability_by_cost_reduction_in_hospital"/>
    </ClassAssertion>
    <ClassAssertion>
        <Class IRI="http://www.semanticweb.org/sei/ontologies/2013/10/fistar#Authenticity"/>
        <NamedIndividual IRI="http://www.semanticweb.org/sei/ontologies/2013/10/fistar#the_authenticity"/>
    </ClassAssertion>
    <ClassAssertion>
        <Class IRI="http://www.semanticweb.org/sei/ontologies/2013/10/fistar#Authenticity_In_Drug"/>
        <NamedIndividual IRI="http://www.semanticweb.org/sei/ontologies/2013/10/fistar#the_authenticity_in_drug"/>
    </ClassAssertion>
    <ClassAssertion>
        <Class IRI="http://www.semanticweb.org/sei/ontologies/2013/10/fistar#Authenticity_In_Information"/>
        <NamedIndividual IRI="http://www.semanticweb.org/sei/ontologies/2013/10/fistar#the_authenticity_in_information"/>
    </ClassAssertion>
    <ClassAssertion>
        <Class IRI="http://www.semanticweb.org/sei/ontologies/2013/10/fistar#Authenticity_In_Product"/>
        <NamedIndividual IRI="http://www.semanticweb.org/sei/ontologies/2013/10/fistar#the_authenticity_in_product"/>
    </ClassAssertion>
    <ClassAssertion>
        <Class IRI="http://www.semanticweb.org/sei/ontologies/2013/10/fistar#Availability"/>
        <NamedIndividual IRI="http://www.semanticweb.org/sei/ontologies/2013/10/fistar#the_availability"/>
    </ClassAssertion>
    <ClassAssertion>
        <Class IRI="http://www.semanticweb.org/sei/ontologies/2013/10/fistar#Increase_of_Knowledge_about_Bipolarity_Problem_in_Patient"/>
        <NamedIndividual IRI="http://www.semanticweb.org/sei/ontologies/2013/10/fistar#the_bilbao_solution"/>
    </ClassAssertion>
    <ClassAssertion>
        <Class IRI="http://www.semanticweb.org/sei/ontologies/2013/10/fistar#Increase_of_Self_Situation_Understanding"/>
        <NamedIndividual IRI="http://www.semanticweb.org/sei/ontologies/2013/10/fistar#the_bilbao_solution"/>
    </ClassAssertion>
    <ClassAssertion>
        <Class IRI="http://www.semanticweb.org/sei/ontologies/2013/10/fistar#On_Demand_Access_To_Care"/>
        <NamedIndividual IRI="http://www.semanticweb.org/sei/ontologies/2013/10/fistar#the_bilbao_solution"/>
    </ClassAssertion>
    <ClassAssertion>
        <Class IRI="http://www.semanticweb.org/sei/ontologies/2013/10/fistar#Safety_by_Behavior_Detection"/>
        <NamedIndividual IRI="http://www.semanticweb.org/sei/ontologies/2013/10/fistar#the_bilbao_solution"/>
    </ClassAssertion>
    <ClassAssertion>
        <Class IRI="http://www.semanticweb.org/sei/ontologies/2013/10/fistar#Increase_of_Self_Situation_Understanding"/>
        <NamedIndividual IRI="http://www.semanticweb.org/sei/ontologies/2013/10/fistar#the_bologna_solution"/>
    </ClassAssertion>
    <ClassAssertion>
        <Class IRI="http://www.semanticweb.org/sei/ontologies/2013/10/fistar#Non-Invasive_Communication"/>
        <NamedIndividual IRI="http://www.semanticweb.org/sei/ontologies/2013/10/fistar#the_bologna_solution"/>
    </ClassAssertion>
    <ClassAssertion>
        <Class IRI="http://www.semanticweb.org/sei/ontologies/2013/10/fistar#Effectiveness"/>
        <NamedIndividual IRI="http://www.semanticweb.org/sei/ontologies/2013/10/fistar#the_effectiveness"/>
    </ClassAssertion>
    <ClassAssertion>
        <Class IRI="http://www.semanticweb.org/sei/ontologies/2013/10/fistar#Efficiency"/>
        <NamedIndividual IRI="http://www.semanticweb.org/sei/ontologies/2013/10/fistar#the_efficiency"/>
    </ClassAssertion>
    <ClassAssertion>
        <Class IRI="http://www.semanticweb.org/sei/ontologies/2013/10/fistar#Efficiency_By_Burden_Reduction"/>
        <NamedIndividual IRI="http://www.semanticweb.org/sei/ontologies/2013/10/fistar#the_efficiency_by_burden_reduction"/>
    </ClassAssertion>
    <ClassAssertion>
        <Class IRI="http://www.semanticweb.org/sei/ontologies/2013/10/fistar#Efficiency_By_Complexity_Reduction"/>
        <NamedIndividual IRI="http://www.semanticweb.org/sei/ontologies/2013/10/fistar#the_efficiency_by_complexity_reduction"/>
    </ClassAssertion>
    <ClassAssertion>
        <Class IRI="http://www.semanticweb.org/sei/ontologies/2013/10/fistar#Efficiency_By_Cost_Reduction"/>
        <NamedIndividual IRI="http://www.semanticweb.org/sei/ontologies/2013/10/fistar#the_efficiency_by_cost_reduction"/>
    </ClassAssertion>
    <ClassAssertion>
        <Class IRI="http://www.semanticweb.org/sei/ontologies/2013/10/fistar#Efficiency_By_Task_Reduction"/>
        <NamedIndividual IRI="http://www.semanticweb.org/sei/ontologies/2013/10/fistar#the_efficiency_by_task_reduction"/>
    </ClassAssertion>
    <ClassAssertion>
        <Class IRI="http://www.semanticweb.org/sei/ontologies/2013/10/fistar#Efficiency_By_Time_Reduction"/>
        <NamedIndividual IRI="http://www.semanticweb.org/sei/ontologies/2013/10/fistar#the_efficiency_by_time_reduction"/>
    </ClassAssertion>
    <ClassAssertion>
        <Class IRI="http://www.semanticweb.org/sei/ontologies/2013/10/fistar#Efficiency_In_Drug_Delivery"/>
        <NamedIndividual IRI="http://www.semanticweb.org/sei/ontologies/2013/10/fistar#the_efficiency_in_drug_delivery"/>
    </ClassAssertion>
    <ClassAssertion>
        <Class IRI="http://www.semanticweb.org/sei/ontologies/2013/10/fistar#Efficiency_In_Operation_Work"/>
        <NamedIndividual IRI="http://www.semanticweb.org/sei/ontologies/2013/10/fistar#the_efficiency_in_operation_work"/>
    </ClassAssertion>
    <ClassAssertion>
        <Class IRI="http://www.semanticweb.org/sei/ontologies/2013/10/fistar#Empowerment_Of_Nurse"/>
        <NamedIndividual IRI="http://www.semanticweb.org/sei/ontologies/2013/10/fistar#the_empowerment_of_nurse"/>
    </ClassAssertion>
    <ClassAssertion>
        <Class IRI="http://www.semanticweb.org/sei/ontologies/2013/10/fistar#Empowerment_Of_Patient"/>
        <NamedIndividual IRI="http://www.semanticweb.org/sei/ontologies/2013/10/fistar#the_empowerment_of_patient"/>
    </ClassAssertion>
    <ClassAssertion>
        <Class IRI="http://www.semanticweb.org/sei/ontologies/2013/10/fistar#Empowerment_Of_Physician"/>
        <NamedIndividual IRI="http://www.semanticweb.org/sei/ontologies/2013/10/fistar#the_empowerment_of_physician"/>
    </ClassAssertion>
    <ClassAssertion>
        <Class IRI="http://www.semanticweb.org/sei/ontologies/2013/10/fistar#Authenticity_In_Instruction"/>
        <NamedIndividual IRI="http://www.semanticweb.org/sei/ontologies/2013/10/fistar#the_krakow_solution"/>
    </ClassAssertion>
    <ClassAssertion>
        <Class IRI="http://www.semanticweb.org/sei/ontologies/2013/10/fistar#Availability_Of_Consultation"/>
        <NamedIndividual IRI="http://www.semanticweb.org/sei/ontologies/2013/10/fistar#the_krakow_solution"/>
    </ClassAssertion>
    <ClassAssertion>
        <Class IRI="http://www.semanticweb.org/sei/ontologies/2013/10/fistar#Lower_Need_for_Operation_Rescheduling"/>
        <NamedIndividual IRI="http://www.semanticweb.org/sei/ontologies/2013/10/fistar#the_krakow_solution"/>
    </ClassAssertion>
    <ClassAssertion>
        <Class IRI="http://www.semanticweb.org/sei/ontologies/2013/10/fistar#On_Demand_Access_To_Care"/>
        <NamedIndividual IRI="http://www.semanticweb.org/sei/ontologies/2013/10/fistar#the_krakow_solution"/>
    </ClassAssertion>
    <ClassAssertion>
        <Class IRI="http://www.semanticweb.org/sei/ontologies/2013/10/fistar#Reduced_Need_for_In-Person_Appointments"/>
        <NamedIndividual IRI="http://www.semanticweb.org/sei/ontologies/2013/10/fistar#the_krakow_solution"/>
    </ClassAssertion>
    <ClassAssertion>
        <Class IRI="http://www.semanticweb.org/sei/ontologies/2013/10/fistar#Authenticity_In_Drug"/>
        <NamedIndividual IRI="http://www.semanticweb.org/sei/ontologies/2013/10/fistar#the_leeds_solution"/>
    </ClassAssertion>
    <ClassAssertion>
        <Class IRI="http://www.semanticweb.org/sei/ontologies/2013/10/fistar#Safety_In_Drug_Authenticity"/>
        <NamedIndividual IRI="http://www.semanticweb.org/sei/ontologies/2013/10/fistar#the_leeds_solution"/>
    </ClassAssertion>
    <ClassAssertion>
        <Class IRI="http://www.semanticweb.org/sei/ontologies/2013/10/fistar#Lower_Need_For_Operation_Final_Consumeables_Check"/>
        <NamedIndividual IRI="http://www.semanticweb.org/sei/ontologies/2013/10/fistar#the_munich_solution"/>
    </ClassAssertion>
    <ClassAssertion>
        <Class IRI="http://www.semanticweb.org/sei/ontologies/2013/10/fistar#Safety_In_Operation_Room_By_Tracking_Stuffs"/>
        <NamedIndividual IRI="http://www.semanticweb.org/sei/ontologies/2013/10/fistar#the_munich_solution"/>
    </ClassAssertion>
    <ClassAssertion>
        <Class IRI="http://www.semanticweb.org/sei/ontologies/2013/10/fistar#No-Wrong_Information"/>
        <NamedIndividual IRI="http://www.semanticweb.org/sei/ontologies/2013/10/fistar#the_munich_solution_accuracy"/>
    </ClassAssertion>
    <ClassAssertion>
        <Class IRI="http://www.semanticweb.org/sei/ontologies/2013/10/fistar#Accessability_Through_Mobile_Network"/>
        <NamedIndividual IRI="http://www.semanticweb.org/sei/ontologies/2013/10/fistar#the_tromso_solution"/>
    </ClassAssertion>
    <ClassAssertion>
        <Class IRI="http://www.semanticweb.org/sei/ontologies/2013/10/fistar#Adherability_by_Community_Membership"/>
        <NamedIndividual IRI="http://www.semanticweb.org/sei/ontologies/2013/10/fistar#the_tromso_solution"/>
    </ClassAssertion>
    <ClassAssertion>
        <Class IRI="http://www.semanticweb.org/sei/ontologies/2013/10/fistar#Availability_Of_Consultation"/>
        <NamedIndividual IRI="http://www.semanticweb.org/sei/ontologies/2013/10/fistar#the_tromso_solution"/>
    </ClassAssertion>
    <ClassAssertion>
        <Class IRI="http://www.semanticweb.org/sei/ontologies/2013/10/fistar#Effective_Increase_in_Evidence_Basis_for_Treatment"/>
        <NamedIndividual IRI="http://www.semanticweb.org/sei/ontologies/2013/10/fistar#the_tromso_solution"/>
    </ClassAssertion>
    <ClassAssertion>
        <Class IRI="http://www.semanticweb.org/sei/ontologies/2013/10/fistar#Effective_Personilization_in_Treatment_and_Training"/>
        <NamedIndividual IRI="http://www.semanticweb.org/sei/ontologies/2013/10/fistar#the_tromso_solution"/>
    </ClassAssertion>
    <ClassAssertion>
        <Class IRI="http://www.semanticweb.org/sei/ontologies/2013/10/fistar#Effortless_Interoperability_with_EHR"/>
        <NamedIndividual IRI="http://www.semanticweb.org/sei/ontologies/2013/10/fistar#the_tromso_solution"/>
    </ClassAssertion>
    <ClassAssertion>
        <Class IRI="http://www.semanticweb.org/sei/ontologies/2013/10/fistar#Increase_of_Knowledge_about_Diabet_Threatment_in_Patient"/>
        <NamedIndividual IRI="http://www.semanticweb.org/sei/ontologies/2013/10/fistar#the_tromso_solution"/>
    </ClassAssertion>
    <ClassAssertion>
        <Class IRI="http://www.semanticweb.org/sei/ontologies/2013/10/fistar#Informed_Decision_Support_for_Medperson"/>
        <NamedIndividual IRI="http://www.semanticweb.org/sei/ontologies/2013/10/fistar#the_tromso_solution"/>
    </ClassAssertion>
    <ClassAssertion>
        <Class IRI="http://www.semanticweb.org/sei/ontologies/2013/10/fistar#Reduced_Need_for_In-Person_Appointments"/>
        <NamedIndividual IRI="http://www.semanticweb.org/sei/ontologies/2013/10/fistar#the_tromso_solution"/>
    </ClassAssertion>
    <ClassAssertion>
        <Class IRI="http://www.semanticweb.org/sei/ontologies/2013/10/fistar#Secure_Transfer_of_Patient_Sensitive_Data"/>
        <NamedIndividual IRI="http://www.semanticweb.org/sei/ontologies/2013/10/fistar#the_tromso_solution"/>
    </ClassAssertion>
    <SameIndividual>
        <NamedIndividual IRI="http://www.semanticweb.org/sei/ontologies/2013/10/fistar#the_bologna_case"/>
        <NamedIndividual IRI="http://www.semanticweb.org/sei/ontologies/2013/10/fistar#the_copd_threatment"/>
    </SameIndividual>
    <ObjectPropertyAssertion>
        <ObjectProperty IRI="http://www.semanticweb.org/sei/ontologies/2013/10/fistar#isPartOf"/>
        <NamedIndividual IRI="http://www.semanticweb.org/sei/ontologies/2013/10/fistar#anonymous_integration_of_observations_in_tromso"/>
        <NamedIndividual IRI="http://www.semanticweb.org/sei/ontologies/2013/10/fistar#the_tromso_solution"/>
    </ObjectPropertyAssertion>
    <ObjectPropertyAssertion>
        <ObjectProperty IRI="http://www.semanticweb.org/sei/ontologies/2013/10/fistar#isPartOf"/>
        <NamedIndividual IRI="http://www.semanticweb.org/sei/ontologies/2013/10/fistar#comparing_of_biomedical_data_with_other_patiens_in_tromso_solution"/>
        <NamedIndividual IRI="http://www.semanticweb.org/sei/ontologies/2013/10/fistar#the_tromso_solution"/>
    </ObjectPropertyAssertion>
    <ObjectPropertyAssertion>
        <ObjectProperty IRI="http://www.semanticweb.org/sei/ontologies/2013/10/fistar#canBeControledBy"/>
        <NamedIndividual IRI="http://www.semanticweb.org/sei/ontologies/2013/10/fistar#inefficient_monitoring_the_patient_at_home_during_chemotherapy"/>
        <NamedIndividual IRI="http://www.semanticweb.org/sei/ontologies/2013/10/fistar#the_krakow_solution"/>
    </ObjectPropertyAssertion>
    <ObjectPropertyAssertion>
        <ObjectProperty IRI="http://www.semanticweb.org/sei/ontologies/2013/10/fistar#isPartOf"/>
        <NamedIndividual IRI="http://www.semanticweb.org/sei/ontologies/2013/10/fistar#inefficient_monitoring_the_patient_at_home_during_chemotherapy"/>
        <NamedIndividual IRI="http://www.semanticweb.org/sei/ontologies/2013/10/fistar#the_krakow_case"/>
    </ObjectPropertyAssertion>
    <ObjectPropertyAssertion>
        <ObjectProperty IRI="http://www.semanticweb.org/sei/ontologies/2013/10/fistar#isPartOf"/>
        <NamedIndividual IRI="http://www.semanticweb.org/sei/ontologies/2013/10/fistar#mobile_recording_of_biomedical_signals_in_tromso"/>
        <NamedIndividual IRI="http://www.semanticweb.org/sei/ontologies/2013/10/fistar#the_tromso_solution"/>
    </ObjectPropertyAssertion>
    <ObjectPropertyAssertion>
        <ObjectProperty IRI="http://www.semanticweb.org/sei/ontologies/2013/10/fistar#requiresTo"/>
        <NamedIndividual IRI="http://www.semanticweb.org/sei/ontologies/2013/10/fistar#the_leeds_solution"/>
        <NamedIndividual IRI="http://www.semanticweb.org/sei/ontologies/2013/10/fistar#the_drug_authentication_system"/>
    </ObjectPropertyAssertion>
    <ObjectPropertyAssertion>
        <ObjectProperty IRI="http://www.semanticweb.org/sei/ontologies/2013/10/fistar#contributesTo"/>
        <NamedIndividual IRI="http://www.semanticweb.org/sei/ontologies/2013/10/fistar#the_thoracic_surgery_rehabilitation_instruction"/>
        <NamedIndividual IRI="http://www.semanticweb.org/sei/ontologies/2013/10/fistar#the_krakow_patient_knowledge"/>
    </ObjectPropertyAssertion>
    <ObjectPropertyAssertion>
        <ObjectProperty IRI="http://www.semanticweb.org/sei/ontologies/2013/10/fistar#isPartOf"/>
        <NamedIndividual IRI="http://www.semanticweb.org/sei/ontologies/2013/10/fistar#video_consultation_in_tromso"/>
        <NamedIndividual IRI="http://www.semanticweb.org/sei/ontologies/2013/10/fistar#the_tromso_solution"/>
    </ObjectPropertyAssertion>
    <SubObjectPropertyOf>
        <ObjectProperty IRI="http://www.semanticweb.org/sei/ontologies/2013/10/fistar#contributesTo"/>
        <ObjectProperty IRI="http://www.semanticweb.org/sei/ontologies/2013/10/fistar#hasImpactRelation"/>
    </SubObjectPropertyOf>
    <SubObjectPropertyOf>
        <ObjectProperty IRI="http://www.semanticweb.org/sei/ontologies/2013/10/fistar#contributesToByCostReduction"/>
        <ObjectProperty IRI="http://www.semanticweb.org/sei/ontologies/2013/10/fistar#contributesTo"/>
    </SubObjectPropertyOf>
    <SubObjectPropertyOf>
        <ObjectProperty IRI="http://www.semanticweb.org/sei/ontologies/2013/10/fistar#creates"/>
        <ObjectProperty IRI="http://www.semanticweb.org/sei/ontologies/2013/10/fistar#hasCausalRelation"/>
    </SubObjectPropertyOf>
    <SubObjectPropertyOf>
        <ObjectProperty IRI="http://www.semanticweb.org/sei/ontologies/2013/10/fistar#disimproves"/>
        <ObjectProperty IRI="http://www.semanticweb.org/sei/ontologies/2013/10/fistar#hasImpactRelation"/>
    </SubObjectPropertyOf>
    <SubObjectPropertyOf>
        <ObjectProperty IRI="http://www.semanticweb.org/sei/ontologies/2013/10/fistar#getsContributionFrom"/>
        <ObjectProperty IRI="http://www.semanticweb.org/sei/ontologies/2013/10/fistar#hasImpactRelation"/>
    </SubObjectPropertyOf>
    <SubObjectPropertyOf>
        <ObjectProperty IRI="http://www.semanticweb.org/sei/ontologies/2013/10/fistar#hasPart"/>
        <ObjectProperty IRI="http://www.semanticweb.org/sei/ontologies/2013/10/fistar#hasDependencyRelation"/>
    </SubObjectPropertyOf>
    <SubObjectPropertyOf>
        <ObjectProperty IRI="http://www.semanticweb.org/sei/ontologies/2013/10/fistar#improves"/>
        <ObjectProperty IRI="http://www.semanticweb.org/sei/ontologies/2013/10/fistar#hasImpactRelation"/>
    </SubObjectPropertyOf>
    <SubObjectPropertyOf>
        <ObjectProperty IRI="http://www.semanticweb.org/sei/ontologies/2013/10/fistar#improves_accessibility"/>
        <ObjectProperty IRI="http://www.semanticweb.org/sei/ontologies/2013/10/fistar#improves"/>
    </SubObjectPropertyOf>
    <SubObjectPropertyOf>
        <ObjectProperty IRI="http://www.semanticweb.org/sei/ontologies/2013/10/fistar#improves_affordability"/>
        <ObjectProperty IRI="http://www.semanticweb.org/sei/ontologies/2013/10/fistar#improves"/>
    </SubObjectPropertyOf>
    <SubObjectPropertyOf>
        <ObjectProperty IRI="http://www.semanticweb.org/sei/ontologies/2013/10/fistar#improves_availability"/>
        <ObjectProperty IRI="http://www.semanticweb.org/sei/ontologies/2013/10/fistar#improves"/>
    </SubObjectPropertyOf>
    <SubObjectPropertyOf>
        <ObjectProperty IRI="http://www.semanticweb.org/sei/ontologies/2013/10/fistar#improves_easiness"/>
        <ObjectProperty IRI="http://www.semanticweb.org/sei/ontologies/2013/10/fistar#improves_useability"/>
    </SubObjectPropertyOf>
    <SubObjectPropertyOf>
        <ObjectProperty IRI="http://www.semanticweb.org/sei/ontologies/2013/10/fistar#improves_effectiveness"/>
        <ObjectProperty IRI="http://www.semanticweb.org/sei/ontologies/2013/10/fistar#improves"/>
    </SubObjectPropertyOf>
    <SubObjectPropertyOf>
        <ObjectProperty IRI="http://www.semanticweb.org/sei/ontologies/2013/10/fistar#improves_efficiency"/>
        <ObjectProperty IRI="http://www.semanticweb.org/sei/ontologies/2013/10/fistar#improves"/>
    </SubObjectPropertyOf>
    <SubObjectPropertyOf>
        <ObjectProperty IRI="http://www.semanticweb.org/sei/ontologies/2013/10/fistar#improves_safety"/>
        <ObjectProperty IRI="http://www.semanticweb.org/sei/ontologies/2013/10/fistar#improves"/>
    </SubObjectPropertyOf>
    <SubObjectPropertyOf>
        <ObjectProperty IRI="http://www.semanticweb.org/sei/ontologies/2013/10/fistar#improves_trustability"/>
        <ObjectProperty IRI="http://www.semanticweb.org/sei/ontologies/2013/10/fistar#improves"/>
    </SubObjectPropertyOf>
    <SubObjectPropertyOf>
        <ObjectProperty IRI="http://www.semanticweb.org/sei/ontologies/2013/10/fistar#improves_trustability_for_medperson"/>
        <ObjectProperty IRI="http://www.semanticweb.org/sei/ontologies/2013/10/fistar#improves_trustability"/>
    </SubObjectPropertyOf>
    <SubObjectPropertyOf>
        <ObjectProperty IRI="http://www.semanticweb.org/sei/ontologies/2013/10/fistar#improves_trustability_for_patient"/>
        <ObjectProperty IRI="http://www.semanticweb.org/sei/ontologies/2013/10/fistar#improves_trustability"/>
    </SubObjectPropertyOf>
    <SubObjectPropertyOf>
        <ObjectProperty IRI="http://www.semanticweb.org/sei/ontologies/2013/10/fistar#improves_useability"/>
        <ObjectProperty IRI="http://www.semanticweb.org/sei/ontologies/2013/10/fistar#improves"/>
    </SubObjectPropertyOf>
    <SubObjectPropertyOf>
        <ObjectProperty IRI="http://www.semanticweb.org/sei/ontologies/2013/10/fistar#increases"/>
        <ObjectProperty IRI="http://www.semanticweb.org/sei/ontologies/2013/10/fistar#hasImpactRelation"/>
    </SubObjectPropertyOf>
    <SubObjectPropertyOf>
        <ObjectProperty IRI="http://www.semanticweb.org/sei/ontologies/2013/10/fistar#isCreatedBy"/>
        <ObjectProperty IRI="http://www.semanticweb.org/sei/ontologies/2013/10/fistar#hasCausalRelation"/>
    </SubObjectPropertyOf>
    <SubObjectPropertyOf>
        <ObjectProperty IRI="http://www.semanticweb.org/sei/ontologies/2013/10/fistar#isImprovedInEffectivenessBy"/>
        <ObjectProperty IRI="http://www.semanticweb.org/sei/ontologies/2013/10/fistar#is_improved_by"/>
    </SubObjectPropertyOf>
    <SubObjectPropertyOf>
        <ObjectProperty IRI="http://www.semanticweb.org/sei/ontologies/2013/10/fistar#isPartOf"/>
        <ObjectProperty IRI="http://www.semanticweb.org/sei/ontologies/2013/10/fistar#hasDependencyRelation"/>
    </SubObjectPropertyOf>
    <SubObjectPropertyOf>
        <ObjectProperty IRI="http://www.semanticweb.org/sei/ontologies/2013/10/fistar#isRequiredBy"/>
        <ObjectProperty IRI="http://www.semanticweb.org/sei/ontologies/2013/10/fistar#hasDependencyRelation"/>
    </SubObjectPropertyOf>
    <SubObjectPropertyOf>
        <ObjectProperty IRI="http://www.semanticweb.org/sei/ontologies/2013/10/fistar#is_improved_by"/>
        <ObjectProperty IRI="http://www.semanticweb.org/sei/ontologies/2013/10/fistar#hasImpactRelation"/>
    </SubObjectPropertyOf>
    <SubObjectPropertyOf>
        <ObjectProperty IRI="http://www.semanticweb.org/sei/ontologies/2013/10/fistar#is_improved_in_accessability_by"/>
        <ObjectProperty IRI="http://www.semanticweb.org/sei/ontologies/2013/10/fistar#is_improved_by"/>
    </SubObjectPropertyOf>
    <SubObjectPropertyOf>
        <ObjectProperty IRI="http://www.semanticweb.org/sei/ontologies/2013/10/fistar#is_improved_in_affordability_by"/>
        <ObjectProperty IRI="http://www.semanticweb.org/sei/ontologies/2013/10/fistar#is_improved_by"/>
    </SubObjectPropertyOf>
    <SubObjectPropertyOf>
        <ObjectProperty IRI="http://www.semanticweb.org/sei/ontologies/2013/10/fistar#is_improved_in_availability_in"/>
        <ObjectProperty IRI="http://www.semanticweb.org/sei/ontologies/2013/10/fistar#is_improved_by"/>
    </SubObjectPropertyOf>
    <SubObjectPropertyOf>
        <ObjectProperty IRI="http://www.semanticweb.org/sei/ontologies/2013/10/fistar#is_improved_in_efficiency_by"/>
        <ObjectProperty IRI="http://www.semanticweb.org/sei/ontologies/2013/10/fistar#is_improved_by"/>
    </SubObjectPropertyOf>
    <SubObjectPropertyOf>
        <ObjectProperty IRI="http://www.semanticweb.org/sei/ontologies/2013/10/fistar#is_improved_in_safety_by"/>
        <ObjectProperty IRI="http://www.semanticweb.org/sei/ontologies/2013/10/fistar#is_improved_by"/>
    </SubObjectPropertyOf>
    <SubObjectPropertyOf>
        <ObjectProperty IRI="http://www.semanticweb.org/sei/ontologies/2013/10/fistar#is_improved_in_trustability_by"/>
        <ObjectProperty IRI="http://www.semanticweb.org/sei/ontologies/2013/10/fistar#is_improved_by"/>
    </SubObjectPropertyOf>
    <SubObjectPropertyOf>
        <ObjectProperty IRI="http://www.semanticweb.org/sei/ontologies/2013/10/fistar#is_improved_in_useability_by"/>
        <ObjectProperty IRI="http://www.semanticweb.org/sei/ontologies/2013/10/fistar#is_improved_by"/>
    </SubObjectPropertyOf>
    <SubObjectPropertyOf>
        <ObjectProperty IRI="http://www.semanticweb.org/sei/ontologies/2013/10/fistar#is_sucessful_if"/>
        <ObjectProperty IRI="http://www.semanticweb.org/sei/ontologies/2013/10/fistar#hasDependencyRelation"/>
    </SubObjectPropertyOf>
    <SubObjectPropertyOf>
        <ObjectProperty IRI="http://www.semanticweb.org/sei/ontologies/2013/10/fistar#reduces"/>
        <ObjectProperty IRI="http://www.semanticweb.org/sei/ontologies/2013/10/fistar#hasImpactRelation"/>
    </SubObjectPropertyOf>
    <SubObjectPropertyOf>
        <ObjectProperty IRI="http://www.semanticweb.org/sei/ontologies/2013/10/fistar#reduces_complexity_in"/>
        <ObjectProperty IRI="http://www.semanticweb.org/sei/ontologies/2013/10/fistar#reduces"/>
    </SubObjectPropertyOf>
    <SubObjectPropertyOf>
        <ObjectProperty IRI="http://www.semanticweb.org/sei/ontologies/2013/10/fistar#reduces_complexity_nosideeff_in"/>
        <ObjectProperty IRI="http://www.semanticweb.org/sei/ontologies/2013/10/fistar#improves_efficiency"/>
    </SubObjectPropertyOf>
    <SubObjectPropertyOf>
        <ObjectProperty IRI="http://www.semanticweb.org/sei/ontologies/2013/10/fistar#reduces_complexity_nosideeff_in"/>
        <ObjectProperty IRI="http://www.semanticweb.org/sei/ontologies/2013/10/fistar#reduces_complexity_in"/>
    </SubObjectPropertyOf>
    <SubObjectPropertyOf>
        <ObjectProperty IRI="http://www.semanticweb.org/sei/ontologies/2013/10/fistar#reduces_costs_in"/>
        <ObjectProperty IRI="http://www.semanticweb.org/sei/ontologies/2013/10/fistar#reduces"/>
    </SubObjectPropertyOf>
    <SubObjectPropertyOf>
        <ObjectProperty IRI="http://www.semanticweb.org/sei/ontologies/2013/10/fistar#reduces_costs_nosideeff_in"/>
        <ObjectProperty IRI="http://www.semanticweb.org/sei/ontologies/2013/10/fistar#improves_affordability"/>
    </SubObjectPropertyOf>
    <SubObjectPropertyOf>
        <ObjectProperty IRI="http://www.semanticweb.org/sei/ontologies/2013/10/fistar#reduces_costs_nosideeff_in"/>
        <ObjectProperty IRI="http://www.semanticweb.org/sei/ontologies/2013/10/fistar#improves_efficiency"/>
    </SubObjectPropertyOf>
    <SubObjectPropertyOf>
        <ObjectProperty IRI="http://www.semanticweb.org/sei/ontologies/2013/10/fistar#reduces_costs_nosideeff_in"/>
        <ObjectProperty IRI="http://www.semanticweb.org/sei/ontologies/2013/10/fistar#reduces_costs_in"/>
    </SubObjectPropertyOf>
    <SubObjectPropertyOf>
        <ObjectProperty IRI="http://www.semanticweb.org/sei/ontologies/2013/10/fistar#reduces_tasks_in"/>
        <ObjectProperty IRI="http://www.semanticweb.org/sei/ontologies/2013/10/fistar#reduces"/>
    </SubObjectPropertyOf>
    <SubObjectPropertyOf>
        <ObjectProperty IRI="http://www.semanticweb.org/sei/ontologies/2013/10/fistar#reduces_tasks_nosideeff_in"/>
        <ObjectProperty IRI="http://www.semanticweb.org/sei/ontologies/2013/10/fistar#improves_efficiency"/>
    </SubObjectPropertyOf>
    <SubObjectPropertyOf>
        <ObjectProperty IRI="http://www.semanticweb.org/sei/ontologies/2013/10/fistar#reduces_tasks_nosideeff_in"/>
        <ObjectProperty IRI="http://www.semanticweb.org/sei/ontologies/2013/10/fistar#reduces_tasks_in"/>
    </SubObjectPropertyOf>
    <SubObjectPropertyOf>
        <ObjectProperty IRI="http://www.semanticweb.org/sei/ontologies/2013/10/fistar#reduces_time_in"/>
        <ObjectProperty IRI="http://www.semanticweb.org/sei/ontologies/2013/10/fistar#reduces"/>
    </SubObjectPropertyOf>
    <SubObjectPropertyOf>
        <ObjectProperty IRI="http://www.semanticweb.org/sei/ontologies/2013/10/fistar#reduces_time_nosideeff_in"/>
        <ObjectProperty IRI="http://www.semanticweb.org/sei/ontologies/2013/10/fistar#improves_efficiency"/>
    </SubObjectPropertyOf>
    <SubObjectPropertyOf>
        <ObjectProperty IRI="http://www.semanticweb.org/sei/ontologies/2013/10/fistar#reduces_time_nosideeff_in"/>
        <ObjectProperty IRI="http://www.semanticweb.org/sei/ontologies/2013/10/fistar#reduces_time_in"/>
    </SubObjectPropertyOf>
    <SubObjectPropertyOf>
        <ObjectProperty IRI="http://www.semanticweb.org/sei/ontologies/2013/10/fistar#requiresTo"/>
        <ObjectProperty IRI="http://www.semanticweb.org/sei/ontologies/2013/10/fistar#hasDependencyRelation"/>
    </SubObjectPropertyOf>
    <InverseObjectProperties>
        <ObjectProperty IRI="http://www.semanticweb.org/sei/ontologies/2013/10/fistar#getsContributionFrom"/>
        <ObjectProperty IRI="http://www.semanticweb.org/sei/ontologies/2013/10/fistar#contributesTo"/>
    </InverseObjectProperties>
    <InverseObjectProperties>
        <ObjectProperty IRI="http://www.semanticweb.org/sei/ontologies/2013/10/fistar#isCreatedBy"/>
        <ObjectProperty IRI="http://www.semanticweb.org/sei/ontologies/2013/10/fistar#creates"/>
    </InverseObjectProperties>
    <InverseObjectProperties>
        <ObjectProperty IRI="http://www.semanticweb.org/sei/ontologies/2013/10/fistar#isPartOf"/>
        <ObjectProperty IRI="http://www.semanticweb.org/sei/ontologies/2013/10/fistar#hasPart"/>
    </InverseObjectProperties>
    <InverseObjectProperties>
        <ObjectProperty IRI="http://www.semanticweb.org/sei/ontologies/2013/10/fistar#improves"/>
        <ObjectProperty IRI="http://www.semanticweb.org/sei/ontologies/2013/10/fistar#is_improved_by"/>
    </InverseObjectProperties>
    <InverseObjectProperties>
        <ObjectProperty IRI="http://www.semanticweb.org/sei/ontologies/2013/10/fistar#is_improved_in_accessability_by"/>
        <ObjectProperty IRI="http://www.semanticweb.org/sei/ontologies/2013/10/fistar#improves_accessibility"/>
    </InverseObjectProperties>
    <InverseObjectProperties>
        <ObjectProperty IRI="http://www.semanticweb.org/sei/ontologies/2013/10/fistar#improves_affordability"/>
        <ObjectProperty IRI="http://www.semanticweb.org/sei/ontologies/2013/10/fistar#is_improved_in_affordability_by"/>
    </InverseObjectProperties>
    <InverseObjectProperties>
        <ObjectProperty IRI="http://www.semanticweb.org/sei/ontologies/2013/10/fistar#improves_availability"/>
        <ObjectProperty IRI="http://www.semanticweb.org/sei/ontologies/2013/10/fistar#is_improved_in_availability_in"/>
    </InverseObjectProperties>
    <InverseObjectProperties>
        <ObjectProperty IRI="http://www.semanticweb.org/sei/ontologies/2013/10/fistar#isImprovedInEffectivenessBy"/>
        <ObjectProperty IRI="http://www.semanticweb.org/sei/ontologies/2013/10/fistar#improves_effectiveness"/>
    </InverseObjectProperties>
    <InverseObjectProperties>
        <ObjectProperty IRI="http://www.semanticweb.org/sei/ontologies/2013/10/fistar#is_improved_in_efficiency_by"/>
        <ObjectProperty IRI="http://www.semanticweb.org/sei/ontologies/2013/10/fistar#improves_efficiency"/>
    </InverseObjectProperties>
    <InverseObjectProperties>
        <ObjectProperty IRI="http://www.semanticweb.org/sei/ontologies/2013/10/fistar#improves_safety"/>
        <ObjectProperty IRI="http://www.semanticweb.org/sei/ontologies/2013/10/fistar#is_improved_in_safety_by"/>
    </InverseObjectProperties>
    <InverseObjectProperties>
        <ObjectProperty IRI="http://www.semanticweb.org/sei/ontologies/2013/10/fistar#improves_trustability"/>
        <ObjectProperty IRI="http://www.semanticweb.org/sei/ontologies/2013/10/fistar#is_improved_in_trustability_by"/>
    </InverseObjectProperties>
    <InverseObjectProperties>
        <ObjectProperty IRI="http://www.semanticweb.org/sei/ontologies/2013/10/fistar#improves_useability"/>
        <ObjectProperty IRI="http://www.semanticweb.org/sei/ontologies/2013/10/fistar#is_improved_in_useability_by"/>
    </InverseObjectProperties>
    <InverseObjectProperties>
        <ObjectProperty IRI="http://www.semanticweb.org/sei/ontologies/2013/10/fistar#requiresTo"/>
        <ObjectProperty IRI="http://www.semanticweb.org/sei/ontologies/2013/10/fistar#isRequiredBy"/>
    </InverseObjectProperties>
    <SymmetricObjectProperty>
        <ObjectProperty IRI="http://www.semanticweb.org/sei/ontologies/2013/10/fistar#hasCausalRelation"/>
    </SymmetricObjectProperty>
    <TransitiveObjectProperty>
        <ObjectProperty IRI="http://www.semanticweb.org/sei/ontologies/2013/10/fistar#creates"/>
    </TransitiveObjectProperty>
    <TransitiveObjectProperty>
        <ObjectProperty IRI="http://www.semanticweb.org/sei/ontologies/2013/10/fistar#hasPart"/>
    </TransitiveObjectProperty>
    <TransitiveObjectProperty>
        <ObjectProperty IRI="http://www.semanticweb.org/sei/ontologies/2013/10/fistar#isCreatedBy"/>
    </TransitiveObjectProperty>
    <TransitiveObjectProperty>
        <ObjectProperty IRI="http://www.semanticweb.org/sei/ontologies/2013/10/fistar#isPartOf"/>
    </TransitiveObjectProperty>
    <DisjointObjectProperties>
        <ObjectProperty IRI="http://www.semanticweb.org/sei/ontologies/2013/10/fistar#disimproves"/>
        <ObjectProperty IRI="http://www.semanticweb.org/sei/ontologies/2013/10/fistar#improves"/>
    </DisjointObjectProperties>
    <AnnotationAssertion>
        <AnnotationProperty abbreviatedIRI="rdfs:comment"/>
        <IRI>http://www.semanticweb.org/sei/ontologies/2013/10/fistar#Efficiency_In_Drug_Delivery</IRI>
        <Literal datatypeIRI="&rdf;PlainLiteral">Leeds</Literal>
    </AnnotationAssertion>
    <AnnotationAssertion>
        <AnnotationProperty abbreviatedIRI="rdfs:comment"/>
        <IRI>http://www.semanticweb.org/sei/ontologies/2013/10/fistar#Efficiency_In_Operation_Work</IRI>
        <Literal datatypeIRI="&rdf;PlainLiteral">Munich</Literal>
    </AnnotationAssertion>
    <AnnotationAssertion>
        <AnnotationProperty abbreviatedIRI="rdfs:comment"/>
        <IRI>http://www.semanticweb.org/sei/ontologies/2013/10/fistar#the_tromso_solution</IRI>
        <Literal datatypeIRI="&rdf;PlainLiteral">Diabetes Share System (DSS)
</Literal>
    </AnnotationAssertion>
</Ontology>


<!-- Generated by the OWL API (version 3.4.2) http://owlapi.sourceforge.net -->
